# Supplementary material for: Exploring Plant α‐Amylase Inhibitors: Mechanisms and Potential Application for Insect Pest Control
Source: Biotechnol J. 2025 Aug 19;20(8):e70098. doi: 10.1002/biot.70098 (PMC12363435; doi:10.1002/biot.70098)
Supplement: Supplementary file 1 — File S1. Plant‐derived α‐amylase inhibitor protein sequences of the knottin family. [file BIOT-20-e70098-s007.txt]

>P82409_Momordica cochinchinensis
SGSDGGVCPKILKKCRRDSDCPGACICRGNGYCG
>P86364_Delonix regia
SGLLMNFGEQHVNVAQ	
>P82408_Momordica cochinchinensis
SGSDGGVCPKILQRCRRDSDCPGACICRGNGYCG	
>P82410_Momordica cochinchinensis
QRACPRILKKCRRDSDCPGECICKENGYCG	
>P01074_Cucurbita maxima
RVCPRILMECKKDSDCLAECVCLEHGYCG	
>P01075_Solanum tuberosum
QQHADPICNKPCKTHDDCSGAWFCQACWNSARTCGPYVG	
>P01076_Solanum lycopersicum
MAQKFTILFTILLVVIAAQDVMAQDATLTKLFQQYDPVCHKPCSTQDDCSGGTFCQACWR	
FAGTCGPYVGRAMAIGV	
>P07853_Cucurbita maxima
HEERVCPRILMKCKKDSDCLAECVCLEHGYCG	
>P10291_Cucumis sativus
MVCPKILMKCKHDSDCLLDCVCLEDIGYCGVS	
>P10292_Cucumis sativus
MMCPRILMKCKHDSDCLPGCVCLEHIEYCG	
>P10293_Cucurbita pepo
HEERVCPKILMECKKDSDCLAECICLEHGYCG	
>P10294_Momordica charantia
ERRCPRILKQCKRDSDCPGECICMAHGFCG	
>P10295_Momordica charantia
RICPRIWMECKRDSDCMAQCICVDGHCG	
>P10296_Momordica charantia
EEERICPLIWMECKRDSDCLAQCICVDGHCG	
>P11968_Bryonia dioica
RGCPRILMRCKRDSDCLAGCVCQKNGYCG	
>P11969_Citrullus lanatus
GRRCPRIYMECKRDADCLADCVCLQHGICG	
>P12071_Ecballium elaterium
GCPRILMRCKQDSDCLAGCVCGPNGFCGSP	
>P17680_Momordica repens
GICPRILMECKRDSDCLAQCVCKRQGYCG	
>P25849_Luffa aegyptiaca
RICPRILMECSSDSDCLAECICLEQGFCG	
>P25850_Luffa aegyptiaca
RICPRILMECSSDSDCLAECICLEQDGFCG	
>P26771_Lagenaria siceraria
QRRCPRIYMECKHDSDCLADCVCLEHGICG	
>P30709_Momordica charantia
RSCPRIWMECTRDSDCMAKCICVAGHCG	
>P32041_Cucumis melo var. conomon
QRMCPKILMKCKQDSDCLLDCVCLKEGFCG	
>P34950_Luffa aegyptiaca
MASVAESSGVVEVIELISDGGNDLPRKIMSGRHGGICPRILMPCKTDDDCMLDCRCLSNG	
YCG	
>P35628_Luffa aegyptiaca
ICPRILMPCSSDSDCLAECICLENGFCG	
>P83394_Cyclanthera pedata
RICPRILMECKADSDCLAQCICEESGFCG	
>P83395_Cyclanthera pedata
RICPRILMECKADSDCLAQCICQENGFCG	
>P83396_Cyclanthera pedata
RICPRILMECKADSDCLAQCICQESGFCG	
>P83397_Cyclanthera pedata
ARICPRILMKCKKDSDCLAECICEEHGFCG	
>P83398_Cyclanthera pedata
ARICPRILMKCKKDSDCLAECICQEHGFCG	
>P83998_Phoneutria nigriventer
MPCPKILKQCKSDEDCCRGWKCFGFSIKDKMCISR	
>P84451_Sechium edule
EEDRKCPKILMRCKRDSDCLAKCTCQESGYCG	
>P84452_Sechium edule
CPRILMKCKLDTDCFPTCTCRPSGFCG	
>Q43667_Trichosanthes kirilowii
MAAFVESARAGAGADEVIQLVSDGVNEYSEKMMEGVVACPRILMPCKVNDDCLRGCKCLS	
NGYCG	
>Q9S747_Momordica charantia
ERGCPRILKQCKQDSDCPGECICMAHGFCG	
>Q9S8I2_Luffa aegyptiaca
RICPRILMECSSDSDCLAECICLENGFCG	
>A0A6J1E4H0_Cucurbita moschata
MGSMKIVAVALIAILLVATLSSAAYAIDDDSMDLVFDGRDINHRVPRKIMKWGVLNHEER	
VCPKILMECKKDSDCLAECLASAACTNAIKLVSDGENEMESGFGSKMMKNEFPSPIDSVI	
LSLWNVSASSDFNVLDYGAVGNGKTDDSQAFLKVWKDVCGATIGIPTLRVPIGKTYLLKP	
LKFEGPCNPKRVNFEVRGTIMAPSVAAWPSHNEENWIQFLDIAGLNINGAGQFDGQSSSW	
WKDCHSNCTPPTLRLRETKHINSVKNHISINACNDAIISDVHIIAPENIPNTYGFNVSRS	
NNVVIQNSLIETGDECISLYNGSFNINIVGVTCGPGYGISIRSLGEDGGYNVIENINVSN	
CTLKGTQNGLRIKTSQVNISSF	
>P80403_Amaranthus hypochondriacus
CIPKWNRCGPKMDGVPCCEPYTCTSDYYGNCS	
>A0A089Q749_Solanum habrochaites
MAQKFASLFTILLVAIVAHDNSFYSTKIHVMAQDAVLPNLFQVDPVCDKPCNTHDDCSGA	
LYCEACRRAVGSCGPWRSQDFQ	
>A0A0A0KT01_Cucumis sativus
MEWKKIGMLAVVGMLVMAALVEDCHAAIESESVKGLNKNELPRKMMNEETRMCPRILEEC	
TTDDDCMNDCICLSNGFCG	
>A0A0A0KV23_Cucumis sativus
MESKKIVMVAIVATIIVQVAMSSSASFVVDDKDWIKLVSDGRAQADQDMNNGCPRKMMIK	
GGVFKEEEMMCPRILMKCKHDSDCLPGCVCLEHIEYCG	
>A0A0A0KY34_Cucumis sativus
MEWKKIALVAMMGMLLMATFTESVGLGVDEEIIQLVSDGVNEYSQNIGKDTAPGCPRILM	
KCKTDSDCYPGCTCKPMGYCG	
>A0A0A0VBW2_Solanum tuberosum
AHDNSFYSTKIHVMAQDVVLPTVTKLFQQDADPICNKPCKTHDDCSGAWLCQACWTAART	
CGPYVGGAMAIGL	
>A0A0A7HF33_Momordica anigosantha
AAALVAMMLVATSADFNGGDTIHLISNGRAQTGQDINSGGVYSEEQRACPKILKRCRRDS	
DCPGACVCQDNGYCGSGGDIIDVVFDDRAQASQDINGGGVYFEEQRACPRILKRCSRDSD	
CPGACVCQDNGYCGSRGDMIDIVLEGRAQTGQDINDGGVYSEE	
>A0A0A7HF87_Momordica subangulata
MESKKILLVVLVAMMLVATSTCFNDGDTTDLISDGRAQMDINGGACPKILQRCRRDSDCP	
SACICRGNGYCGSGSDAIDLISDSRAQIDINGGACPKILQKCRRDSDCPGACVCQGNGYC	
GSGSDALDLMSDGRAQIDINGGACPRILKQCRRDSDCPGACVCQGNGYCGSGSDALDLMS	
DGRAQIGINGGACPRILKQCRRDSDCPGACICQGNGYCGSGSDALDLMSDGRAQIDINGG	
ACPRILKKCRRDSDCPGACVCRGNGYCGSGSDALDLMSDGRAQIDINGGACPRILKKCRR	
DSDCPGACVCQGNGYCGSGSDMIDLISDGGAQTGEDINGGGVYDKRQRACPRILKKCRRD	
SDCPGECICQGNGYCG	
>A0A0A7HF94_Momordica anigosantha
AAVLVATMLVATSADFNDGDTIDLISNDRAQTGQDINGGGVYSEEQRACPRILKRCRRDS	
DCPGACVCQGNGYCGSRGDMIDIVLDGRAQIGEDINGGGVYSEEQRACPRILKRCRRDSD	
CPGACVCQDNGYCGSGGDMIDVVLDSRAQTGQDINGGGVYSEEQRACPKILKRCRRDSDC	
PGACVCQDNGYCGSGGDMIDIVLDGRAQTGEDINGGGVYSEE	
>A0A0A7HG47_Momordica anigosantha
AAALVAMMLVATSADFNGGDTIHLISNGRAQTGQDINSGGVYSEEQRACPKILKRCRRDS	
DCPGACVCQDNGYCGSGGDIIDVVFDDRAQASQDINGGGVYFEE	
>A0A0A7HIA5_Momordica macrophylla
MESKKILPVVLVAMMLVATSTGFNDGDTIDLISDGRAQIDINGGICPKILQRCRRDSDCP	
GACICRGNGYCGSGSDALEGLMSDGRAQIDINGGVCPKILKKCRRDSDCPGACICRGNGY	
CGSGSDALEGLMSDGRAQIDINGGVCPKILKKCRHDSDCPGACICRGNGYCGSGSDALEG	
LMSDGRAQIDINGGVCPKILQRCRRDSDCPGACICQGNGYCGSGSDALEGLVSDGRAQID	
INGGVCPRILKKCRRDSDCPGACICRGNGYCGSGSDALEGLMSDAGAQTGEDINGGGVYD	
EKQRACPRILKKCRRDSDCPGECICKGNGYCG	
>A0A0A7HIA9_Momordica friesiorum
AAALVAMMLVATSADSNGGDTIHLISNGRAQTGQDINSGGVYSEEQRACPKILKRCRRDS	
DCPGACVCQDNGYCGSGGDIIDVVFDDRAQASQDINGGGVYFEE	
>A0A0A7HIS7_Momordica macrophylla
MESKKILPVVLVAMMLIATSTGFNDGDTIDLISDGRAQIDINGGICPKILQRCRRDSDCP	
GACICRGNGYCGSGSDALEGLMSDGRAQIDINGGVCPKILKKCRRDSDCPGACICRGNGY	
CGSGSDALEGLMSDGRAQIDINGGVCPKILKKCRRDSDCPGACICRGNGYCGSGSDALEG	
LMSDGRAQIDINGGACPRILKKCRRDSDCPGACVCQGNGYCGSGSDALEGLMSDAGAQTG	
EDINGGGVYDEKQQRACPRILKKCRRDSDCPGECICKGNGYCG	
>A0A0A7HIT2_Momordica anigosantha
AAVLVATMLVATSADFNDGDTIDLISNDRAQTGQDINGGGVYSEEQRACPRILKRCRRDS	
DCPGACVCQGNGYCGSRGDMIDIVLDGRAQTGEDINGSGVYSEEQRACPRILKRCRRDSD	
CPGACVCQDNGYCGSGGDMIDVILDNRAQTGQDINGGGVYSEEQRACPKILKRCRRDSDC	
PGACVCQDNGYCGSGGDMIDIVLDGRAQTGEDINGSGVYSEEQRACPRILKRCRRDSDCP	
GACVCQDNGYCGSGGDMIDVILDNRAQTGQDISGGGVYSEE	
>A0A1I7PB50_Amaranthus hypochondriacus
MDMARSILGLMAALMLVATIAPPTMAVRDDIAIALAMRERGIPIIPQDARIQQRLADIML	
AAAERKVLNCIPKWNRCGPKMDGVPCCEPYTCTSDYYGNCS	
>A0A1I7PB51_Achyranthes aspera
MDMARSILGLMAALMLVATIAPPTMAVRDDIAIALAMRERGIPIIPQDARIQQRLADIML	
AAAERKVLNCIPKWNRCGPKMDGVPCCEPYTCTSDYYGNCS	
>A0A1I7PB52_Celosia argentea
MDMARSILGLMAALMLVATIAPPTMAVRDDIAIALAMRERGIPIIPQDARIQQRLADIML	
AAAERKVLNCIPKWNRCGPKMDGVPCCEPYTCTSDYYGNCS	
>A0A1I7PB53_Amaranthus paniculatus
MDMARSILGLMAALMLVATIAPPTMAVRDDIAIALAMRERGIPIIPQDARIQQRLADIML	
AAAERKVLNCIPKWNRCGPKMDGVPCCEPYTCTSDYYGNCS	
>A0A1S3YVC5_Nicotiana tabacum
MAGKLAILFTTLLVLIAAQNVMAQRDLPKHKDVLPFAAKLFQDPTCGKTCETHDDCSACL	
LCSACWNFSKTCGPYVGRAAAIGI	
>A0A1S4BQ42_Nicotiana tabacum
MAEKGFSYKLAIIFTTLLVVIAACSTKIHVMALRDLPKDVLPIATKLFQEQYDATCGKPC	
NTRDDCSSGWLCSECYNFSKTCGPLVGDAIMGM	
>A0A1U7VZY9_Nicotiana sylvestris
MAEKGFSYKLAIIFTTLLVVIAACSTKIHVMALRDLPKDVLPIATKLFQEQYDATCGKPC	
NTRDDCSSGWLCSECYNFSKTCGPLVGDAIMGM	
>A0A2P1FCE5_Solanum tuberosum subsp. andigenum
ILLVVIAAHDNSFYSPKIHVMARDVVLPTVTKLFQRDPDPICNKPCKTHDDCSGAWFCQA	
CWNSARTCGPYVGGAMAIGL	
>A0A314LB70_Nicotiana attenuata
MAEKGFSYKLAIIFTTLLVVIAACSTKIHVMALRDLPKDVLPIATKLFQERYDATCGKPC	
NTRDDCSEGWLCSECYNFGKACGPLVGDAIMGI	
>A0A3Q7H4C2_Solanum lycopersicum
MAQKLVILFTTLLVVMAAHNSLYSTKVHVMAQEDIQQIARKLLQEDQDPVCGKPCTTHDD	
CSEAWLCQACWNFRQTCGPFVG	
>A0A3Q7H7C0_Solanum lycopersicum
MAQKFASLFTIFLVAIVAHDNSFYSTKIHVMAQDAVDPVCYKPCKTHDDCSGALYCEACR	
RAAGPK	
>A0A410YEI1_Momordica dioica
MESKKLLPVVLVAMVLVATSTCFNDGYTTDLISDGRAQMDINGGACPKILQRCRRDSDCP	
GACICRGNGYCGSGSDAIDLISNGRAQIYINGGACPKILQKCRRDSDCPGACVCQGNGYC	
GSGSDALDLISDGGAQIDINGGACPKILQKCRRDSDCPGACVCQGNGYCGSGSDALDLMS	
DGRAQIDINGGACPRILQKCRRNSDCPSACVCQGNGYCGSGSDALDLMYDGRAQIDINGG	
ACPRILKKCRRDSDCPGACVCRGNGYCGSGSDALDLMSDGRAQIDINGGACPRILKKCRR	
DSDCPSACICQGNGYCGSGSDALDLMSDGGAQTGEDINGGGVYDEKQRVCPRILKKCRRD	
SDCPGECICQGNGYCG	
>A0A4P2SJP1_Trichosanthes kirilowii
MAAFVESARAGAGADEVIQLVSDGVNEYSEKMMKGVVGCPRILMPCKVNDDCLRGCKCLS	
NGYCG	
>A0A4P2SLY2_Trichosanthes kirilowii
MAAFVESARAGAGADEVIQLVSDGVNEYSEKMMEGVVGCPRVLMPCKVNDDCLRGCKCLS	
NGYCG	
>A0A5D3E0W0_Cucumis melo var. makuwa
MEWKKIALVAMMGMLLMATFTESVGFGVDEEIIQLVSDGVNEYSGHPGCPRILMKCKTDR	
DCLAGCTCKRNGYCG	
>A0A5D3E148_Cucumis melo var. makuwa
MDSKKIVVVAIVGMIIMLAAMSSSASFVVDDKDSTNLVSDGRDMNNGCPRKIMIKGGVFK	
EEQRMCPKILMKCKQDSDCLLDCVCLKEGFCG	
>A0A6J1JBL8_Cucurbita maxima
MEWKRGALIAMVGLLLMAAFAESAAVHGGEVIQLVSDGVNDFPRKMMNGVQGCPRILMEC	
ELDSDCLPGCICRPNGFCG	
>A0A6N2AGT7_Solanum chilense
MAQKFTIFFTILLVVIAAQDVMAKDATLMKLFQQYDPVCNKPCSTQDDCSGGTFCQACWR	
FAGTCGPYVGRAMAIGV	
>A0A6N2AHL0_Solanum chilense
NIITLNFVAHNSLYSTKVHVMAQEDIQQIARKLLQEDQDPVCGKPCTTHDDCSEAWLCQA	
CWNFRQTCGPFVG	
>A0A7G4WI83_Alternanthera sessilis
MEMGKNVRVMNVLLMATLVVLATMAPPTMALRGNLPLTIALMQQRGMQINPQLVDIILGE	
RTNAQVNCIPQWNRCASAKGDQCCPPFKCTSDYYGNCS	
>A0A9I9DFV8_Cucumis melo
MEWKKIALVAMMGMLLMATFTESVGFGVDEEIIQLVSDGVNEYSGHPGCPRILMKCKTDR	
DCLAGCTCKRNGYCG	
>A0A9J5Y052_Solanum commersonii
MAQKLTILFTILLVVIAAHDNSFYSTKIHVMAQGVVLAMVNEDPICNKPCKTHDDCSGAL	
FCQACRRAAGTCGPWWRQDFQ	
>A0A9J5Y0P4_Solanum commersonii
MKIHVMAQEGDPICNKPSKTIDDSFDGSFCQDCWKLTETCAPYVGGPMDMGIHLGLFVLS	
DQIVVRKEEKS	
>A0A9J5Y1C6_Solanum commersonii
MAQKLVILFTTLLVIAAHNSFYSTKIHVMAQEDIQQITTKLFQEDQDPICGKPCNTHDDC	
SDAWLCQACWNFRKTCGPFVG	
>A0A9J5Y251_Solanum commersonii
MFQDRKAGSVLNFATHDNRFYFTKIHVMAQNDVLPMVAKLIYPFDDPFCYKPCKRDADCS	
GGSYCNGCLPHVGCGPYFEDAMAMVS	
>A0A9J5Y2C3_Solanum commersonii
MVKLCCQSSIIIMAQKLTILFTILLVIIAAHDNPFYSTKIHVMAQNDVLPMVAKLIYPFD	
DPFCYKLCKTDADCSGGSYCNGCLPEVGCGPYFEDAMVMVS	
>A0A9J5Y392_Solanum commersonii
MAQKLTILFTILLVVIAAHDNSFYSTKIHVMAQDVVLPTVTKLFQQDADPICNKPCKTHD	
DCSGAWFCQACWRAAGTCGPYVGGAMAIGL	
>A0A9J5Y4J4_Solanum commersonii
MAQDAILPMTTKLFEANRDPICNKPCKTNDDCSEGSFCQTCWDFTEKCAPYIGDPVANMG	
L	
>A0A9Q1MJS2_Anisodus acutangulus
MAQGDELPIATKRFQKESTCGHPCKTKDDCEGNWFCPECSIIRKTCRPFARGAIAPGDEV	
PIATKRVQKESTCGHPCKTKDDCKGDWFCPECSNFWKTCRPFAMAMAGM	
>A0A9Q1MK09_Anisodus acutangulus
MAGKGLSHKLAILLTTLLVVIAAHVMAQEDVLPIPTKLFQDDPTCGKPCNTMDDCSGGWF	
CQACWNFRKTCGPFVGDAIAMGGM	
>A6N2U8_Momordica charantia
RICPRIWMECKRDSDCMAQCICVDGHCG	
>E3W9P4_Nicotiana tabacum
MAEKGLSYKLVIIFTALLVVIAACSTKIHVMALRDLPKDVLPIATKLFQEQYDATCGKPC	
NTRDDCSKGWLCSECYNFRKTCGPLIGDVIMGM	
>E3W9P5_Nicotiana tabacum
MAEKGLSYKLVIIFTALLVVIAACSTKIHVMALRDLPKDVLPIATKLFQEQYDATCGKPC	
NTRDDCSSGWLCSECYNFSKTCGPLVGDAIMGM	
>J3R2I9_Momordica cochinchinensis
MESKKILPVVLVAMMLVATSTGFNDGDTIELISDGRAQIDINGGVCPKILQRCRRDSDCP	
GACICRGNGYCGSGSDALEGLMSDGRAQIDINGGVCPKILKKCRRDSDCPGACICRGNGY	
CGSGSDALEGLMSDSRAQIDINGGVCPKILKKCRRDSDCPGACICRGNGYCGSGSDALEG	
LMSDGRAQIDINGGVCPKILKKCRRDSDCPGACICRGNGYCGSGSDAIDGLISDGRAQID	
INGGACPRILKKCRRDSDCPGACVCQGNGYCGSGSDAIDLIYDAGAQTGEDINGGGVYDE	
KQRACPRILKKCRRDSDCPGECICKGNGYCG	
>J3R9Z5_Momordica cochinchinensis
MESKKILPVVLVAMMLVATSTGFNDGDTIDLISDGRAQIDINGGVCPKILQRCRRDSDCP	
GACICLGNGYCGSGSDALEGLVSDGRAQIDINGGVCPKILKKCRRDSDCPGACICRGNGY	
CGSGSDALEGLMSDGQAQIDINGGVCPKILKKCRRDSDCPGACICRGNGYCGSGSDALEG	
LMSDGRAQIDINGGVCPKILKKCRRDSDCPGACICRGNGYCGSGSDALEGLMSDGRAQID	
INGGVCPKILKKCRRDSDCPGACICRGNGYCGSGSDALEGLMSDGRAQIDINGGVCPKIL	
KKCRRDSDCPGACICRGNGYCGSGSDALEGLMSDGRAQIDINGGACPRILKKCRRDSDCP	
GACVCKGNGYCGSGSDAIDLISDAGAQTGEDINGGGVYDEKQRACPRILKKCRRDSDCPG	
ECICQGNGYCG	
>J3RCD6_Momordica cochinchinensis
MESKKILPVVLVAMMLVATSTGFNDGDTIELISDGRAQIDINGGVCPKILQRCRRDSDCP	
GACICRGNGYCGSGSDALEGLMSDGRAQIDINGGVCPKILKKCRRDSDCPGACICRGNGY	
CGSGSDALEGLMSDGRAQIDINGGVCPKILKKCRRDSDCPGACICRGNGYCGSGSDALEG	
LMSDSRAQIDINGGVCPKILKKCRRDSDCPGACICRGNGYCGSGSDAIDLIYDAGAQTGE	
DINGGGVYDEKQRACPRILKKCRRDSDCPGECICKGNGYCG	
>J7IN40_Momordica sphaeroidea
MESKKILPVVLVAMMLVATSTGFNDGDTIDLISDGRAQIDINGGICPKILQRCRRDSDCP	
GACICRGNGYCGSDALEGLMSDGRAQIDINGGVCPKILKKCRRDSDCPGACICRGNGYCS	
SGSDALEGLMSDGRAQIDINGGVCPKILKKCRHDSDCPGACICRGNEYCGSGSDALEGLM	
SDGRAQIDINGGVCPKILKKCRRDSDCPGACICRGNGYCGSGSDALEGLMSDGRAQIDIN	
GGACPRILKKCRRDSDCPGACICRGNGYCGSGSDALEGLMSDAGAQTGEDINGGGVYDEK	
QRACPRILKKCRRDSDCPGECICQGNGYCG	
>M1D116_Solanum tuberosum
MAQDVTKLFQEDPICNKPCKTHDDCSGALFCEACRRAAGTCGPWRRQDFQ	
>M1D117_Solanum tuberosum
MAQKLTILFTILLMVIAAHDNSFHSTKIHVMAQDVTKLFQEDPICNKPCKTHDDCSGALF	
CEACRRAAGTCGPWRRQDFQ	
>Q9S8D2_Cucumis melo
VGCPRILMKCKTDRDCLTGCTCKRNGYCG	
>Q9S8W2_Cucumis melo
ERMCPKILMKCKQDSDCLLDCVCLKEGFCG	
>Q9S8W3_Cucumis melo
MCPKILMKCKQDSDCLLDCVCLKEGFCG	
>Q9SBH8_Solanum tuberosum
MGRWIHIIFIITMAQKLTILFTILLVVIAAHDNSFYSTKIHVMAQDVVLPTVTKLFQQHA	
DPICNKPCKTHDDCSGAWFCQACWNSARTCGPYVGGAMAIGL	
