# Supplementary material for: Exploring Plant α‐Amylase Inhibitors: Mechanisms and Potential Application for Insect Pest Control
Source: Biotechnol J. 2025 Aug 19;20(8):e70098. doi: 10.1002/biot.70098 (PMC12363435; doi:10.1002/biot.70098)
Supplement: Supplementary file 2 — File S2. Plant‐derived α‐amylase inhibitor protein sequences of the thionin family. [file BIOT-20-e70098-s009.txt]

>P0C8Y4_Dahlia merckii
ELCEKASKTWSGNCGNTGHCDNQCKSWEGAAHGACHVRNGKHMCFCYFNC	
>P0C8Y5_Heuchera sanguinea
DGVKLCDVPSGTWSGHCGSSSKCSQQCKDREHFAYGGACHYQFPSVKCFCKRQC	
>Q7M1F2_Clitoria ternatea
NLCERASLTWTGNCGNTGHCDTQCRNWESAKHGACHKRGNWKCFCYFNC	
>B6VEV8_Vigna unguiculata
KTCENLADTYRGPCFTTGSCDDHCKNKEHLLSGRCRDDVRCWCTRNC	
>Q8W434_Vigna radiata
MEKKSLAGLCFLFLVLFVAQEVMVQTEAKTCENLANTYRGPCFTTGSCDDHCKNKEHLRS	
GRCRDDFRCWCTRNC	
>A9UID9_Triticum aestivum
MLLSGRMAASALLLLVLLVATEMGTPTRKVAEARDCLSKSHKFKGACLSSSNCASICRTE	
NFPGGECKLDSFARKCFCKRVC	
>A9UIE0_Triticum aestivum
MALSGRMAASALLLLLLLLATEMGTPTRKVAEARDCLSKSHKFKGACLSSSNCASICRTE	
NFPGGECKLDSFARKCFCKRVC	
