# Supplementary material for: Exploring Plant α‐Amylase Inhibitors: Mechanisms and Potential Application for Insect Pest Control
Source: Biotechnol J. 2025 Aug 19;20(8):e70098. doi: 10.1002/biot.70098 (PMC12363435; doi:10.1002/biot.70098)
Supplement: Supplementary file 4 — File S4. Plant‐derived α‐amylase inhibitor protein sequences of the kunitz‐type family. [file BIOT-20-e70098-s001.txt]

>C0HK48_Cassia leiandra
SVELDSDGEPIRNGGGLYYILPVVQGKGGGLEFAKTGSQS	
>C0HK72_Heteractis magnifica
RGICLEPKVVGPCKARIRRFYYDSETGKCTPFIYGGCGGNGNNFETLHACRGICRA	
>C0HK73_Heteractis magnifica
GSICLEPKVVGPCKAGIRRFYFDSETGKCTLFLYGGCKGNGNNFETLHACRAICRA	
>C0HK74_Heteractis magnifica
GSICLEPKVVGPCTAYFPRFYFDSETGKCTPFIYGGCEGNGNNFETLHACRAICRA	
>P07596_Hordeum vulgare
MGSRRAGSSSSPLFWPAPPSRAADPPPVHDTDGHELRADANYYVLSANRAHGGGLTMAPG	
HGRHCPLFVSQDPNGQHDGFPVRITPYGVAPSDKIIRLSTDVRISFRAYTTCLQSTEWHI	
DSELAAGRRHVITGPVKDPSPSGRENAFRIEKYSGAEVHEYKLMSCGDWCQDLGVFRDLK	
GGAWFLGATEPYHVVVFKKAPPA	
>P29421_Oryza sativa subsp. japonica
MVSLRLPLILLSLLAISFSCSAAPPPVYDTEGHELSADGSYYVLPASPGHGGGLTMAPRV	
LPCPLLVAQETDERRKGFPVRFTPWGGAAAPEDRTIRVSTDVRIRFNAATICVQSTEWHV	
GDEPLTGARRVVTGPLIGPSPSGRENAFRVEKYGGGYKLVSCRDSCQDLGVSRDGARAWL	
GASQPPHVVVFKKARPSPPE	
>P16347_Triticum aestivum
DPPPVHDTDGNELRADANYYVLPANRAHGGGLTMAPGHGRRCPLFVSQEADGQRDGLPVR	
IAPHGGAPSDKIIRLSTDVRISFRAYTTCVQSTEWHIDSELVSGRRHVITGPVRDPSPSG	
RENAFRIEKYSGAEVHEYKLMACGDSCQDLGVFRDLKGGAWFLGATEPYHVVVFKKAPPA	
>A0A060VHT9_Fagus sylvatica
LMRSIGTLSCIWLVMAISAIAQSSNDSSPAVLDTTGQALERGVEYYIKPAITDNGGRFTL	
INRNDSCPLYVGLENVSGLDGFPVTFTPFVEEETVIRENRDTKVVFSAETTCVQSTAWKL	
GERDPETERRLIVTGEIVVDEENQSWRRAGNYFKLSKSDVGDNIYNIEWCPTEVCPFCRF	
ICGTAGGLIENGKRLLALDGSVLPVVFERA	
>A0A0B2QHS2_Glycine soja
MSMRSIGTSLSLMLWLVIATSALAKSDNPPVLDTQGNPLEPGKDYYIKPAITDVGGRATL	
LSRNNPCPLYVGQENSDAAEGLPLFFTPFAEEDDVVKVNRDFKVTFSAASICVQGTNWNL	
AEKDSESGRRLIAASGRDDYFRITETPIKGSYYIGWCPTDVCPFCRFDCGIVGGLRENGK	
ILLALDGNVLPVVFEKAY	
>A0A0D3FY55_Oryza barthii
MVSLRLPLILLSLLAISFSCSAAPPPVYDTEGHELSADGSYNVLPASPGHGGGLTMAPRV	
LPCPLLVAQETDERRKGFPVRFTPWGGAAAPEDRTIRVSTDVRIRFNAATICVQSTEWHV	
GDEPLTGARRVVTGPVIGPSPSGRENAFRVEKYGGGYKLVSCRDSCQDLGVSRDGAGAWL	
GASQPPDVVVFKKARPSPPD	
>A0A0D9W7D2_Leersia perrieri
MVRFRLPLVLLSLLAISLTSCSANAPPLPPPVYDTDGHELIADKSYYVLPAVHSHGGGGL	
TLAPRVFPCPLLVAQETDEHRKGLPVRFTTRGGASDKTIRVSTDVRIRFDAATTCVQSNE	
WHVGDEPLTGKRRVVTGPVIGPPIPSGREDAFRVEKYGAGAYKLVSCRDSCQDLGLTRDS	
GHAWLGASQPAHVVVFKKAIK	
>A0A0D9ZNA7_Oryza glumipatula
MVSLRIPLILLSLLAISFSCSAAPPPVYDTEGHELSADGSYYVLPASPGHGGGLTMAPRV	
LPCPLLVAQETDERRKGFPVRFTPWGGAAAPEDRTIRVSTDVRIRFNAATICVQSTEWHV	
GDEPLTGARRVVTGPVIGPSPSGRENAFRVEKYGGGYKLVSCRDSCQDLGVSRDGARAWL	
GASQPPHVVVFKKARPSPPE	
>A0A0E0DGE6_Oryza meridionalis
MVSLRLPLILLSLLAISFSCSAAPPPVYDTEGHELSADGSYYVLPASPGHGGGLTMAPRV	
LPCPLLVAQETDERRKGFPVRFTPWGAAAAPEDRTIRVSTDVRIRFNAATICVQSTEWHV	
GDEPLTGARRVVTGPVIGPSPSGRENAFRVEKYGGGYKLVSCRDSCQDLGVSRDGARAWL	
GASQPAHVVVFKKARPSPPE	
>A0A0E0I499_Oryza nivara
MVSLRLPLILLSLLAISFSCSAAPPPVYDTEGHELSADGSYYVLPASPGHGGGLTMAPRV	
LPCPLLVAQETDERRKGFPVRFTPWGGAAAPEDRTIRVSTDVRIRFNAATICVQSTEWHV	
GDEPLTGARRVVTGPLIGPSPSGRENAFRVEKYGGGYKLVSCRDSCQDLGVSRDGARAWL	
GASQPPHVVVFKKARPSPPE	
>A0A0E0KT10_Oryza punctata
MVSLRLPLILLSLLATSLFSCSAAPPPVYDTDGHELSADKSYYVLPASPGHGGGLTMAPR	
VFPCPLFVAQETDERRKGFPVRFTPWGGAGAASSDRTIRVSTDVRIRFNAATICVQSTEW	
HVGDEPLTGVRRVVTGPVIGPSPSRRENAFRVEKYGGGGGGYRLVSCRDSCQDLGVSRDG	
ARAWLGASQPAHVVVFKKARPSPPE	
>A0A0E0PBS5_Oryza rufipogon
MVSLRLPLILLSLLAISFSCSAAPPPVYDTEGHELSADGSYYVLPASPGHGGGLTMAPRV	
LPCPLLVAQETDERRKGFPVRFTPWGGAAAPEDRTIRVSTDVRIRFNAATICVQSTEWHV	
GDEPLTGARRVVTGPLIGPSPSGRENAFRVEKYGGGYKLVSCRDSCQDLGVSRDGARAWL	
GASQPPHVVVFKKARPSPPE	
>A0A0L9V3A2_Phaseolus angularis
MSVKLFASVSLAVWLLTATSTLSQSNIYVLDTNGDPLETDEEYFIRPAITDNGGRFTLIN	
RNQSCPLYVGLENTDLPEGYPVRFTPFANDEDDDDVKVNRDLKVEFVEVSSTCVQSTEWR	
LGENDTSSGRRVIVTGRDDGRSSVGNYFRIEETQNASIYNIGWCPTEVCPICRFFCGTGG	
ILRENGQILFALDGSALPVVFQKKDD	
>A0A0S3S9A2_Vigna angularis var. angularis
MSVKLFASVSLAVWLLTATSTLSQSNIYVLDTNGDPLETDEEYFIRPAITDNGGRFTLIN	
RNQSCPLYVGLENTDLPEGYPVRFTPFANDEDDDDVKVNRDLKVEFVEVSSTCVQSTEWR	
LGENDTSSGRRVIVTGRDDGRSSVGNYFRIEETQNASIYNIGWCPTEVCPICRFFCGTGG	
ILRENGQILFALDGSALPVVFQKKDD	
>A0A0X7YK90_Hevea brasiliensis
MLKLIGSLSFVWLLMAMSTVAQTPAVLDTNGQPLRSGVEYYVLPAATDTAGGLTLVNRTD	
SCPLYVGQEPLSTVVSQGLRVTFTPFAAQNDGIIRESREFSVAFSAVSICGQSTAWRVGE	
EDAETSRRFIVTGGEQSYFRIDNNGGLYELVWCPGESCTAPNCGRPRCGSAGILIENGKR	
LLALDGSAFPFRFRRA	
>A0A103Y0A9_Cynara cardunculus var. scolymus
MKTPFFIFIVFSTLSLSIGQNPDPVLDLTGSTVRSALRYYVIPAIRGNGGGVKLAPTTIN	
QTCPLDVVQENNELLNGLPLTFLPTNTNKDGTIFESTDLNIKFSDATTCGRPAVWRVEVS	
GGQRVVSSRGMVGNPGQETISNWFKIEKYEDGYKVTFCPSVCNTCRPACADIGSTIAKNG	
RRSLVLNNVPLKVVFKKAD	
>A0A151SQP5_Cajanus cajan
MSTRSIETTLTLMLCLAIIATTALAQSTNTPVLDTKGHPLERGKDYYIKPAITDNGGRAT	
LLSRNSPCPLYVGQENSDAEEGLPVFFNPFDEAENIVRVNRDFKVAFNASTTCIQGTGWR	
LSERDAKSGRRLIVASGNDSYFRIVEAQSEGIYNIRWCPTDVCPYCKFDCGTVGNLRENG	
KILLALDGNTLPVVFERA	
>A0A151U1V6_Cajanus cajan
MSMKLWASLTLAVWLITATSSLAQSNYVLDTNNEPLESDEEYYIRPAITDNGGRFTLIDR	
NGTCPLHVGLENTDTPQGYPVRFTPFATDDDDVRVNRDLRVTFVEVSSICVQTTEWRVGE	
NDTTTGRRLVVTGRDNRTGSYSNYFRITQNGTLYNIEWCPTEVCPTCRFICGTGGILREN	
GRILFALDGTPLPVVFQKKDD	
>A0A1D6E5Q7_Zea mays
MPMSIPRAAHLLVLLSVLAISLSSCGAAAALPVYDTDGHELSADADYYVLPAPPRGSGGG	
GGGLTMAPKGLHPCPLFVAQETDPLRKGFPVRFAPLQQDQGGSDRAVRVSSDVGVHFAAA	
TTDDGDRRAWLGTTETDRAHAVVFQKDTTMHA	
>A0A1E5V9R0_Dichanthelium oligosanthes
MGGRPGAAARLILLLLSAVLAVSLIQRGAAAPSPVYDTDGHELSADADYYVLPAARDSEG	
GGGLTMAPNVFLCPLYVAQEADPLRRGFPVRLTPLHGHGGDRTVRVSFDVGVHFAAATTC	
VQTTEWHVSGRGDKHFPSDRRHVVTGPVLAPTTGGREKVFRVERHSHGYKLVWCGVPTEC	
QDLGVYRDDRGRAWLTVSDQPHVVVFKKALPLPA	
>A0A1E5VNP4_Dichanthelium oligosanthes
MDHHHPLLLLLLPLLAISFPCIAEDATQLVYDTENHELTSEESYYVLPAEQGTGGGLRMI	
HTWRPCNNLVSLARSRADAGTPVGFHPHINDSSGGKILLSTNVTIKFSIITACAETMYWS	
AGFLPLFSSEPLDRVAAGKDEGSIYPVPLPPEFVFRIERYDGTTTKGYKLVSCAGKGPCK	
DLGLYTSNENRWLAKSDSPFVVVFKKKQQI	
>A0A1J3CLV1_Noccaea caerulescens
MKKPSVISFLTTLLLAATICTHGQEPVKDSAGNSLKTGQQYFIQPVSNKGGGLVPAAISL	
RICPLGIVQSLLPSQPGLPVSFKFLSSVTDSIVTISTNVTIEFKSDSWLFCNKFPKFWEV	
DESSPSANKEPTILIGGKPEQSNSQFKIEKAGANTYKLTSLTGTVGATPGIWGIQLVLTN	
DTAKTLLVEFSKFNKATTSTSRVEKLGIRMFPFY	
>A0A1J3FU03_Noccaea caerulescens
MKKPSVISFLTTLLLAATICTHGQEPVKDSAGNSLKTGQQYFIQPVSNKGGGLVPAAISL	
RICPLGIVQSLLPSQPGLPVSFKFLSSVTDSIVTISTNVTIEFKSDSWLFCDKFPKFWEV	
DESSPSANKEPTILIGGKPEQSNSQFKIEKAGANTYKLTSLTGTVGAIPGIWGIQLVLTN	
DTAKTLLVEFSKFNKATTSTSRVEKLGLRMFPFY	
>A0A1J3GVL5_Noccaea caerulescens
MKKPSVISFLTTLLLAATICTHGQEPVKDSAGNSLKTGQQYFIQPVSNKGGGLVPAAISL	
RICPLGIVQSLLPSQPGLPVSFKFLSSVTDSIVTISTNVTIEFKSDSWLFCDKFPKFWEV	
DESSPSANKEPTILIGGKPEQSNSQFKIEKAGANTYKLTSLTGTVGAIPGIWGIQLVLTN	
DTAKTLLVEFSKFNKATTSTSRVEK	
>A0A1S2XGF0_Cicer arietinum
MSTRVAKITSLILVSWLFMAITILAQSENVKVLDTKGHPIERGKEYYIKPAITDSGGRFT	
LINRNGSCPLYVGQENTDLGKGLPVIFTPFAKEDKVVRVDRDFKVKFSAFSTCVQSTEWK	
LGDRDTKSGRRVIVTGSSGSYFRIVKTQFEGIYNIRFCPTDVCSFCKYDCGTIGGLRENG	
KILLALDGNVLPLVFERV	
>A0A1S2YWQ6_Cicer arietinum
MSMRLSTGTLIILAQLWLLMATTSIAQFVIDTHGEPVEIDNEYFIRPAITGNGGGSTLVN	
KNGSCPLNVGFENSELPQGVAVKFTPFSAHHDDDEVRLNRDLRITFEASTICAASTEWRL	
GERDARSGRRLIITGRDDGTFGSYGNFFRIVQTQTVGIYNIQWCPTEVCTTCEFLCGTVG	
VHRENGKILLALDGGALPVVFQNE	
>A0A1S2Z3P2_Cicer arietinum
MSTRSLTIFTLAHIWLLMATASIAQFIIDTGGEPVEIDEEYFIVPATAGNGGRSTLVTRD	
GSCPFNVGVENTNSQNGLDVKFTPFAPHNDDDNVRLNRDLRISFDEDSSNCGRSTEWRLG	
ERDAKSGRRLIITGRDDSTIGSFGNFFRIVQTQTVGIYNIQWCPKEVCPTCDFICGTVGI	
LRENGKILLALDGDALPFVFQNE	
>A0A1S2Z3T3_Cicer arietinum
MSTRSLTIFTLAHIWLLMATTSIAQFIIDTGGEPVEIDEEYFIVPATAGNGGRSTLVTRD	
GSCPFNVGVENTNSRNGLDVKFTPFAPHNDDDFVRLNRDLRISFDEDSSNCGRSTEWRLG	
ERDAKSGRRLIITGRDDSTIGSFGNFFRIVQTQTVGIYNIQWCPKEVCPTCDFICGTVGI	
FRENGKILLALDGDALPFVFQNE	
>A0A1S3C0M7_Cucumis melo
MMRFHKSLFSIFSLLCFFMAIPSTAGQFDGPPVLDTEGRPLQRDAEYFIKPAITDVAGNL	
TLITRKGDQCPFYVGQVPLLSQETGFAVSLAPYREGEDTIREGRDLKFVFQVFTICITGT	
QWKVGEADPKTGRRFVKLGYDNTATGYFRIDKSDLGVYNIGWCPSDVPIKGRPRCGSAGI	
LIEKGVRFLALDGPAFPFEFVRVDPVEELGSILQEK	
>A0A1S3TI38_Vigna radiata var. radiata
MSVKLFAAVSLAVWLLTATSTLSQSNRYVVDTNGDHLESDEEYYIRPAITDNGGRFTLIN	
RNQSCPLYVGLENTDLPQGYPVRFTPFANDEDDDEVKVNRDLKVEFVEVSSTCVQSTEWR	
LGENDTRSGRRLIVTGRDDGISSARNYFRIEETENANIYNIAWCPTEVCPTCRFICGTGG	
ILRENGQILFALDGSALPVVFQKKDD	
>A0A218XNA9_Punica granatum
MRSLVTVVLLAIAISSPAAAQNPVLDTDGNPVQSGVQYYVLPGVTDVAGGLTLVRRTDQC	
PLYVGQEPLAPVVSSGLPVIFTPFATGESTIREGRDTGVQFDAASVCVQSTAWRVGPEDP	
DTNRRFIVTGGERGYFRIDNNGGIYNLGWCPSESCPNCRPRCGSAGILVQNGTRFLQLDG	
DAFPFVFRRA	
>A0A219VFC2_Ligusticum sinense
MKKNLFYISFLLVALSTYSLVSGDASPDAVRDMDGDILRAGVHYYILPGLRGMGGGVTLG	
STRNESCPLDVVQETFETDNGNLPLTFTMVDPKKGVIRESTDLNIEFNGVTICIQSLVWK	
LDNYDGEYVVSTRGVKGNPGIETLDSWFKIEKYSNNYKFVFVFCPTVCDFCKPICGDIGI	
SIKNGVRRLVLSDEPFMVMFLKV	
>A0A251RX65_Helianthus annuus
MMKLLVTLILLSTLSLSSCLFRQNPIRDTDGNILRSHTNYYILPATHGGGGGLTLARGSG	
QLCPLEVVQEVSQVRNGLPLNLIPANKDGIIRESIDLNIKFNDLYTCAPNTVWQVNLFNG	
QRTLSSRGILGRPGQGTIDNWFKIEKYEAHYKLVYCPSVCHTCKPVCADIGSSIGEKGRR	
SLVLNNKPLKVMFKKA	
>A0A251S381_Helianthus annuus
MKFKLLIPYLLSTLLSSCYITSTQSLQTTIVAATTATTPFDSDGHEIQPGLKYYITPAQS	
NDSGGGLSLAIRGGICPPFVVQENTQLSKGLTLRFLPLDNKQNAIYLSSDLNILFNAATI	
CVQSTVWKLSNGVGSGGGGSDDMVAGRKYYVRSGGIIGRPGVGTVSNWFRIEKAGDIGYK	
IVFCPSVCSSCKVVCGDVGVLEENGKRWLALVDQPLVFTLKKA	
>A0A251SIE8_Helianthus annuus
MKISFFLFILLSTLSLSSAQSPSAVLDINRNFLRSYQSYYILPVFRGRGGGITLTPTTSN	
QTCPLDVAQENNELRNGLPLTFVPAIGNRDGIIRESTDLNIKFSGGTTCGQPAVWRLEVV	
NGQRVVSSRGSVGNPGLETISNWFKIVKYGGIGYKLVFCPGVCNTCKPFCGDIGSRIAKN	
GRRSLVVSNDQPLVVMFKRV	
>A0A251SIJ2_Helianthus annuus
MKILFLVFIVFSTLSLSSAKSSSSVLDINRNFLRYGTGYYILPVIRGRGGGIALTPTSIN	
QKCPLNVVQESVDDRNGLPLSFIPANTTKDAIIRESSDLNIVFQSVTICGQPPVWRLEVV	
NGQGTVSSRGTIGSPGRDTLGNWFKIEKYGGNGYKLVYCPAVCNTCKPVCGDIGVAKSGR	
RSLILSKEPLIVMFKKA	
>A0A251UER2_Helianthus annuus
MKTIILFSVLALIILAASSAPAPVLDAHGKSLRAGVKYLVKPADNDGYIGGFGLVEVLTK	
HCPAVVGQLLGKQKGLWLTFTPANPKERLIRLSTDVNIKFSGSNSCNESNVWQLKYNKAL	
EQYGVMVGGVEGNPGPKTLNNWFKIEKTTSHKYKFVFCPSVCSNCKVMCGDITKGLQVFG	
QGIPLVFTKDTDSPFSPVFY	
>A0A251UWH0_Helianthus annuus
MKISFFTFILISTFSLSSSQSPVLDTNQMPLVTGVSYYIVPAVSGRGGGVKLSPTTLNQT	
CPLDVAQENNERLNGLPLNFQLAIPNRGGVIRDTADFNIRFTGARTCGKPAVWRIEEVNG	
QRVVSSRGTLGNPGKETLSNWFKFEKYDNDYKIVFCPGVCNTCRPACGTIGTTIAKNGRR	
SLLLSNDPLKVKFIKA	
>A0A2I0J6M4_Punica granatum
MLRVMRSLVTVVLLAIAISSPAAAQNPVLDTDGNPVQSGVQYYVLPGVTDVAGGLTLVRR	
TDQCPLYVGQEPLAPVVSSGLPVIFTPFATGESTIREGRDTGVQFDAASVCVQSTAWRVG	
PEDPDTNRRFIVTGGERGYFRIDNNGGIYNLGWCPSESCPNCRPRCGSAGILVQNGTRFL	
QLDGDAFPFVFRRA	
>A0A2J6LEZ5_Lactuca sativa
MHTMKTPLFIFIVFSTLSLSSAQSLVPVRDTDGNIIRSGTGYYILPTTRGLGGGIKLVPT	
TINETCPSDVVQENNDLQNGLPLTFIPVKANKDGNIFESIDLNIRFSGSTACIRSAIWRI	
DQGVNGQREISSHGSLGNPGPQTISNWFKIEKHEDGYKLVFCPTVCNTCRPACGDIGHTI	
AKTGRLSLVINNTPLKVNFKKA	
>A0A2J6LF36_Lactuca sativa
MKKPLFIFILMCTLSLLSGQALQVPVRDTDRNFLLAGTSYYILPAIRGRGGGVTLATGRD	
QPCPNDVAQENNEVSKGLPLNFAPANTSKDGIIRQSTDLNVKFSGKATTCIDTAVWRVED	
DLDIGLRIVSSHAILGQPGRETIRNWFKIEKYENAYKLVYCPTVCNDCRPYCADIGSTIA	
KNGRRILVLNNVPLKVMFKKA	
>A0A2S3I8N3_Panicum hallii
MGGPGAVRLPLLLSVVLAASLYRGAAAPSPVYDTDGHELSADADYYVLPAGQGSGSGGGG	
LTMAPNVFRCPLFVAQEADPLRRGFPVRLTPLHGHGGDRTVRVSFDVAVHFAAATTCVQT	
TEWHVAGRGDEDVSGARRHVVTGPVLAPTAGGRERVFRVEGHRHGYRLAWCGVPTECEEL	
GVFRDDRGRAWLTVSDDQPHVVVFKKAPPVPA	
>A0A2T7CY00_Panicum hallii var. hallii
MGGPGAVRLPLLLSVVLAASLYRGAAAPSPVYDTDGHELSADADYYVLPAGQGSGSGGGG	
LTMAPNVFRCPLFVAQEADPLRRGFPVRLTPLHGHGGDRTVRVSFDVAVHFAAATTCVQT	
TEWHVAGRGDEDVSGPRRHVVTGPVLAPTAGGRERVFRVEGHRHGYRLAWCGVPTECEEL	
GVFRDDRGRAWLTVSDDQPHVVVFKKAPPVPA	
>A0A2U1KGN0_Artemisia annua
MKLNILIPTLLSTFLSLYVASSQPLQTTITTTTNAFDFDGHEVQPGIKYYVAPSQSNDNG	
GGLSLASRDGFCPPFVVQENSQLSKGLSLRFLPLDTKQNTITLSSDLNIVFNAATICVQS	
TVWRVSSGGSGSTDDMVTGRRYFVRSGGVVGRPGVGTVSNWFRIEKVGDIGYKFVFCPSV	
CSSCKVVCGDVGVFEENGRKWLAIDDQPFVFTLKKA	
>A0A2U1KJJ7_Artemisia annua
MKTSLFIFVIASIISLSSIRSQSQSPVLDTDGKPLVSGNNYYIVPAMSGRGGGFKLVPTT	
QNQTCPLDVVQENNEHLNGQPLSFSLAVPFKGGVVRESADVNIIFTGATSCDQPAVWRVE	
EAVGHRVVSSRGNLGGPSPGTVNNWFKIEKFENSYKIVFCPKVCNTCRLDCGDVGSKIAK	
NGRISLVLNTKPLKVKFIKA	
>A0A2U1KJK8_Artemisia annua
MKIPISVFVIISILSISYVRSQSPVVDTDGMPLVTGPTYYIVPAVSGSGGGVKLAPTTLN	
QTCPLDVAQENNEQLNGLPQTFSLAIPNRGGVIRESSDLNIIFSGATTCGQRAIWRVEDS	
NGQRVVTSRGTFGNPGASTISNWFKFKKYDNDYKIVFCPTVCNTCRPACGEVGSTIAKNG	
RRSLLLSSNPLKVKFKKA	
>A0A2U1L0X3_Artemisia annua
MKLNILIPTLLSTFLSLYVASSQPLQTTITTTTNAFDFDGHEVQPGIKYYVAPSQSNDNG	
GGLSLASRDGFCPPFVVQENSQLSKGLSLRFLPLDTKQNTITLSSDLNIVFNAATICVQS	
TVWRDHQELQEDKPRFFIIFTSTKHTVILINLFPLADFVTSHLLCKQS	
>A0A2U1ME76_Artemisia annua
MRESIFIFIVLSILTLSSCQNTTPVRDTDWNILKSGNKYYILPVMHGVGGGLITARGSGE	
LCPTEVAQEVSEVLPGTPLKFIPANPNKDGIIRESTDLNIMFVDPLACVPNAVWRVHTHD	
VGERTLSSQGNLGKPGPETINNWFKIQRYEDNHYKLVYCPSVCKTCXIKVHIILKIFIVT	
EYTIEKHLFAGKFYFRVPAASYG	
>A0A2U1ME80_Artemisia annua
MKESFFIFIVLSTLLSLSLSQTPPPVLDTDGNIVRSGTNYYILPVVNDKGGGVTLAPRKD	
NPCPYDVAQDNNRQRNGLPMNFVPAYTFKEDMIRESSDLNIRFAGAGKCIPTPVWRVEYD	
ENGIGYVSSHGMVGLIPGRDSIRNWFKIEKFEKDYKIVYCPSVVTTFRPTCSDIGSTISK	
NGSRTLVFSKAPLKVKFKKA	
>A0A2U1NSR3_Artemisia annua
MKESFFIFTVLSTLAFSLCQNTTPVRDTDGNILKSGNNYYILPVMHGVGGGLIKARGSGE	
ICTTQVAQAISEVEPGTPLKFIPANPNKDGIIRESTDLNIMFVDPLACVPNAVWRVNTDV	
FQLDQRTLFSRGLLGSPGPQTIDNWFKIQKYQDSYKLVYCPSVCKTCKPACADIGIQNGE	
RGRRNLALNNKPFKVKFKKA	
>A0A2U1PIU0_Artemisia annua
MKSLFIFIVVLSILSLSSSQSATPVRDTDRNILRSGTNYYILPVNRGSGGGITLAPGRDE	
PCPFDVAQENNELNNGSPWHFEPANPNKENTIYESTDLNVRFSRPGQCLPNPVWRFEYYE	
EGRIVSSHGMVGSPGKETIRNWFKIQKYEDDYKFVYCPSVCQDCRPYCADIGSTIAKNGR	
RVLALNNKPLKVKFKKAI	
>A0A2U1PRH5_Artemisia annua
MPSFCTAFHNGGKSGSWSGQRISRVILAVVVRDTDGNILKAGNNYYILPVMHGVGGGLIT	
ARGSGELCPTEVAQAISEVQPGTPLKFIPANPNKDSIIRESTDLNIMFVDPLACVPNAVW	
RVDTDFIRPEQRTLSSRGLLGRPGPQTINNWFKIQKYQDSYKLVYCPSVCKTCKPACADI	
GITLSERGRRSLTLNNKPFKVKFKKA	
>A0A2U1PRH9_Artemisia annua
MKISFFIFFTTSTLSLSSVVESQSPVLDTAGNLLVTGASYYILPAVSYRFGGVKLDPTTL	
NQTCPLDVTQEHNDELDGLPLTFLLSSPSIDGVIYQSTDLNIRFSNVTTCGKPAVWRMVG	
RNGQWVVTLGGIVGRPRWETTFNWFKIEKYDNDYKIEFCPKVCGNICRPFCGGVGSTIAK	
TGRISLILSKVDPLKVKFKKA	
>A0A2U1PRI4_Artemisia annua
MPLVTCRTYYIVPVVSGSGGGVKLAPTALNQTCPLDVAQENNEQLDGSPQTFLLAIPSRD	
GVIRQSSDLNIIFSNETTCGMPAVWRVEDSNGQRVVTSNGTVGNPGAETISNWFKIEKYD	
NDYKIVFCPSVCKACSPTCGEVGSTIAKNGRRSLLLSNNPLKVKFKKA	
>A0A2U1PRJ2_Artemisia annua
MKTSLFIFVIASIISLSSIRSQSQSPVLDTDGKPLVSGHNYYIVPAMSGRGGGFKLVPTT	
QNQTCPLDVVQENNEHLNGQPLSFSLAIPFKGGVVRESADVNIIFTGATSCDQPAVWRVE	
EAVGHRVVSSRGNLGGPSPGTVNNWFKIEKFENSYKIVFCPKVCNTCRLNCGDVGSKIAK	
NGRITLVLNTKPLKVKFKKA	
>A0A314XXW0_Prunus yedoensis var. nudiflora
MMSMKLIGSLSCCLWLVMAIATVAQTSDDSNAPVLDTSGQALQVGVEYYIKPAITDNGGR	
FTLINRNDSCPLYVGQENVSGPEGYPVTFAPFVEGETVVREARDQKITFSAFTICAQSTA	
WKLGETDEVTQRRLIVTGEDQNQGIAGPARNYFRVNKQAAPEGVYNLEWCPTELCPTCRF	
ICGSAGALVENGKRLIALDGSVLPVVFERA	
>A0A314ZAK3_Prunus yedoensis var. nudiflora
MMSMKLIGSLSCCLWLVMAIATVAQTSDDSNAPVLDTSGQALQVGVEYYIKPAITDNGGR	
FTLINRNDSCPLYVGQENVSGPEGYPVTFAPFVEGETVSTAWKLGETDEVTQRRLIVTGE	
DQNQGIAGPARNYFRVNKQAAPEGVYNLEWCPTELCPTCRFICGSAGALVENGKRLIALD	
GSVLPVVFERA	
>A0A392MYA9_Trifolium medium
MTTTRSLAIFILANVCLFMMISTSIAQFIIDTNGEPVEEGEKYFIWPAIIHSAGSLSLDL	
KNGSCPLNVVFDNPETVVLIPFVSHDEDDVRLNSDLRIQFIASTTCGQSTDWRLGERYAT	
SGRRLIITGRDDGTVGSFGNFFRIVETGVATIYYIEWCPREVCPDCMLECGAVGIIHENG	
KTLLALTLDGGGIPVMFQKS	
>A0A392PEX4_Trifolium medium
MATTSIAQFVIDTSGEPVEDDEEYFIRPAITGNGGGATFVTGNAPCPLHVGLGTAESTLG	
LPVVFTPFAPPHDDDDVRLNRDLRVTF	
>A0A392PF33_Trifolium medium
VVLVPFSHHDDDEVRLNRDLRIAFVASSSCAQSSQWRLGEKDATSGRRLITTGADDRTIG	
APGNFFRIVQTQTIGVYNIQWCPTEVCSTCKFECGTVGVIRENGKILLALDGGALPIVFQ	
KE	
>A0A392QUR1_Trifolium medium
QFIIDTNGESVEEGDEYFIRPAITGNGGSFSLVLNNGSCPWNVGLDNPDLPXXXXXXXXX	
XXXXXXXXXXXXXXDLRIQFIASTTCGQSTDWRLGERDATSGRRLIITGKDDGTIGSVGN	
FFRIEQTDVAGTYFIEWCPREVCPDCILECAGVGIIRENGKTLLALDGGVIPVV	
>A0A392RHV0_Trifolium medium
DLRIQFIASTTCGQSTDWRLGERDATSGRRLIITGRDDGTVRSFGNFFRIVRSEVVGIYF	
IEWCPREVCPECMLECGAVGIIRENGKTLLALDGGVIPVVFQKS	
>A0A392U368_Trifolium medium
ISTSIAQFVIDQNGEPVEEGDKYFIRPPIAGNVGRFTLVSRNRSCPLNVGLEIPGLPHIH	
GFTVVFIPFVNRLEIG	
>A0A392VXZ4_Trifolium medium
PAITGNGGGATFVTGNAPCPLHVGLGNAESTLGLPVVFTPFAPPHDDDDVRLNRDLRVTF	
DASSSCAQS	
>A0A3B5Y3Y0_Triticum aestivum
QFKMAKAPTREASTCSLPKSSSLNMLLLLLQLLAITTLPCSANNATQLVYDTEGNVLSSK	
QNYYILPAKRATGGGLRALPTGLRCLHFVFQERNGAVLGTALRFTPLPEHASASEPIRLS	
RDIWIEFHDFDSFCSERLDWHLTDQVPESSSGEPKHVAAGSEEGLRSFAVFRVERHGTGL	
SGYKIVSCVDKGPCKDVGLHATKNKTWLTVSNKPFMVVFRKERL	
>A0A3B5Z1E8_Triticum aestivum
MKTIFFFLLLLPINTCSANNTTQLVYDTEGNVLNSKSNYYMLPAKPASGGGLKAVPTGLR	
CLHFVVQERSETLLGTPLRFTPLPEHASATEPICLSSDIWIEFHDLRSFCSDVLDWHLTE	
QVPESSSGEPKHVAAGSEEGLRSFGVFRVERHGTDLSGYKIVSCASKGPCRDLGLHVYKD	
KTWLTVSNEPFMVVFRKRTI	
>A0A3B6A040_Triticum aestivum
MQKAQTRETSACSLPKSSSLNMLLLLLLQLLAITTLPCSASNATQLVYDTEGNVLSSKQN	
YYILPAKRASGGGLRALPTGLRCLHFVFQERSEAVLGTALWFTPLPEHASASEPIRLSSD	
ICIEFHDFDSFCSKRLDWHLTGQVPESSSGEPKHVAAGSEEGLRSFAVFRVEKHGTGLLG	
YKIVSCVDKGPCKDVGLHATKDKTWLTLSNKPFIVVFRKERL	
>A0A3B6B2R3_Triticum aestivum
MSSRRVGLLLLSLLATTLSYSADPPPVHDTDGNELRADANYYILPANRAHGGGLTMAPGH	
GRRCPLFVSQEADGQRDGLPVRIAPHGGGAPSDKIIRLSTDVRISFRAYTTCVQSTEWHI	
DSELVSGRRHVITGPVRDPSPSGRENAFRIEKYSGAEVHEYKLMACGDSCQDLGVFRDLK	
GGAWFLGATEPYHVIVF	
>A0A3B6C9V8_Triticum aestivum
MSSRRVGLLLLSLLATTLTCSADPPPVHDTDGNELRTDANYYVLPANRAHGGGLTMAPGH	
GRRCPLFVSQEADGQRDGLPVRIAPHGGAPSDKIIRLSTDVRISFRAYTTCVQSTEWHID	
SELVSGRRHVITGPVRDPSPSGRENAFRIEKYSGAEVHEYKLMACGDSCQDLGVFRDLKG	
GAWFLGATEPYHVVVFKKAPPA	
>A0A3B6H3H5_Triticum aestivum
MLEITCSSAHHLYNLTIWMPMSRTTQSAQLRVTTFIAMEHFCFLVILSLSGLAMALQLTS	
PCNAAQAQPQPIYDTDGHELTGHNMYNIMPVDRNLSDQCIYVSSLRDPRCRMRAILTPCK	
QFRGNPDGYVSIKLAEASSGSGKEASPRLSTDVVIEFGGIITWCMHRRQWYAHGGITNQT	
HVTVGRPGGMEGCQAPAGTCKKSFMFRVEKHGTGYKLTSCFQAPCRDLVLFDYNGHMWLT	
VEKDGREPLVVVFKKFHLASLPPANPPQLG	
>A0A3L6G2I6_Zea mays
MPMSIPRAAHLLVLLSVLAISLSSCGAAAALPVYDTAGHELSADADYYVLPAPPRGSGGG	
GGLTMAPKGLHPCPLFVAQETDPLRKGFPVRFAPLQQDQGGSDRAVRVSSDVGVHFAAAT	
TCVQTTEWHVSGAGDGAAPRSGRRLVLTGPVLSSSPNGREKVFRVEKHSRGYKLVWCGGS	
SASTSCQDLGVFRDDGDRRAWLGTTETDRAHAVVFQKDTTMHA	
>A0A3L6PXX7_Panicum miliaceum
MGGPGAVRLLLLLSVVLAASLYRGAAAPSPVYDTDGHELSADADYYVLPAGHESGNGGGG	
LTMAPNVFRCPLFVAQEADPLRRGFPVRLTPLHGHGGDRTVRVSFDVAVHFAAATTCVQT	
TEWHVAGRGDEDVGGPRRHVVTGPVLAPTAGGRERVFRVEGHRHGYRLAWCGVPTECEEL	
GVFRDDRGRAWLTVSDDQPHVVVFKKAPPVPA	
>A0A3L6Q9Y7_Panicum miliaceum
MGGPGAVPARLLLLLLLSVLAAVSVPRGAAAPSPVYDTDGHELSADADYYVLPAAHGGGG	
GLTMAPNVFRCPLFVAQEADPLRRGFPVRLTPLHGHGGDRTVRVSFDVAVHFAAATTCVQ	
TTEWHVAGRGDEEGSGARRHVVTGPVLAPTAGGRERVFRVEGHRHGYRLAWCGVPTECEE	
LGVFRDDRGRAWLTVSDEQPHVVVFKKAPLVPA	
>A0A438FJF5_Vitis vinifera
MQKVISFKILYFPSHPHKWWRPSSHDSQPRCPFYVIQESLQDSNGLPIRFLPVDPKDKVI	
RLSSDMNIAFHTATTCVQSMVWFGDISQITGRRYATIGVLIGHPGINTVSNWFKKED	
>A0A438FXV4_Vitis vinifera
MKVPFQFSALLFLLLSSSLTLSKPSPVTDVEESLQDSNGLPIRFLPVDPKDKVIRLSSDM	
NIAFHTATTCVQSMAWFGDISQITGRRYATIGVLIGHPGINTLVCGNVGVFYEDGNQWLG	
LNDEPLIVKFRKG	
>A0A445GWB3_Glycine soja
MSMKLYASLTFVVWLFMATSSLAQYVLDTNRERVDSDDEYYIRPAITDNGGRFTLINRNR	
SCPLYVGLENTDTPLGYPVKFTPFSRNNNDDDDDDIRVNRDLRVAFDEVSTTCVQSTEWR	
VGENDTRSGRRLIITGRDETTGSYGNYFRIVETENVGIYNIQWCPTEVCPTCRFICGTGG	
ILRENGRILFALDGTPLPVMFQKKDD	
>A0A445JJ22_Glycine soja
MSMKLLLASLSISVWLFMATLSLAQSNNRYVFDTHGDPLETDDEYYIRPAITDNGGRFTL	
INRNRSCPLYVGLENTDTPQGYPMKFTPFANKDDDDNLRVNTDLKVTLVQVSTTCVQSTE	
WKLGENDTRSGRRLIVTGRDNGIQSAGNYFRIVETESVGIYNIRWCPTEACPTCRFICGT	
GGILRENGRILFALDGTTLPVVFQKKDD	
>A0A453CGQ6_Aegilops tauschii subsp. strangulata
MSSRRVGLLFISLLAIALSCSADPPPVHDTDGNELRADANYYVLPANRAHGGGLTMAPGH	
GRRCPLFVSQEADGQRDGLPVRIAPHGGGAPSDKIIRLSTDVRISFRAYTTCVQSTEWHI	
DSELVSGRRHVITGPVRDPSPSGRENAFRIEKYSGAEVHEYKLMACGDSCQDLGVFRDLK	
GGAWFLGATEPYHVVVFKKAPPA	


>A0A453GS31_Aegilops tauschii subsp. strangulata
MLEITCSSAHHLYNLTIWMPMSRTTQSAQLRVTTFIAMEHFCFLVILSLSGLAMALQLTS	
PCNAAQAQPQPIYDTDGHELTGHNMYNIMPVDRNLSDQCIYVSSLRDPRCRMRAILTPCK	
QFRGNPDGYVSIKLAEASSGSGKEASPRLSTDVVIEFGGIITWCMHRRQWYAHGGITNQT	
HVTVGRPGGMEGCQAPAGTCKKSFMFRVEKHGTGYKLTSCFQAPCRDLVLFDYNGHMWLT	
VEKDGREPLVVVFKKFHLASLPPANPPQLG	
>A0A453GS48_Aegilops tauschii subsp. strangulata
MEHFCFLVILSLSGLAVALQLTTPCNAAQAQPPPVYDIDGHELTGNNMYTIMAADRNLSD	
HCISVGSFRSEECHKHATLTPCKQFGGMRGVHVSIKPAEASDGSSKEASIRLSTDVVIEF	
KGVVTWCKHHLRWYVHGENTNQTHVSASCFRGMNGCQPSAGTCMEQSFLFRVERHGTGYK	
LTSCFNAPCRDLVLFDYAGQRWLTVKKDGREPLVVVFKKFPLASLPPASAPQLG	
>A0A453GSH7_Aegilops tauschii subsp. strangulata
MEHIRFLVILPLLGLAMALQLSAPCQATRAQPQPIYDTEDHELTGDNFYNLMPVDLLLNG	
QCVNHSSIWKSGCPRNVNLALCDDSTSSRSVAVSIKLAAAINGSDKEASPRLSTDVVIEF	
GDTVNKCKQRLQWYIGAGITHNLHVTVGHCINTEGSDVLTDGRDQKFIFRVERHHGAYKL	
TSCYAPGCKDEPCGCRDLVLYKYNKKWWLVVKEKGWQGLPLVVVFEKCPKPCFPPMDLPH	
>A0A453N8P0_Aegilops tauschii subsp. strangulata
MDRFVLLLLPLLALAMASQLAAPCGAAQAQAQPVYDTDGHELTIDSLYHIMLPENGNTSG	
RCLSAGTWWAYDCPLHAVAPRCGGRSGYLGKPVMIQAADAGAGYAPRLSNDVVLAFNRTY	
NRCMMFLQWRIEGEFETHQQHVTVGHFIGAPATVTTECAPGVICREQSYRFRVERHGTGY	
KLVSCYKPPCRDVVLYEYRGEQWLTIRKEKDGREPFMVVFKKCPFPCVDRRRPPAFMSN	
>A0A4U5N779_Populus alba
MLRLIGSLSFIWLLMATSTVAQTWPAVLDADGQPLRSGVEYYVLPAVTDVAGGLTLVNLN	
NGSICPLFVGQEPLAPVVSRGTSVIFTPRVADTVVRETRDFTVAFTGVTICAQSTTWMVG	
EQNPETRRRYILAETDPDPSSNAWHFNIVKNDQGLYNFQWCPNCLTGVCHTPLCGDAGIV	
VENERRLLVLDGPAFPFIFRRV	
>A0A4U5N835_Populus alba
MLRLIGSLSFIWLLMATSTMAQTWPAVLDADGQPLRSGVEYYVLPAATDVAGGLTLVNLN	
NGSICPLFVGQEPLAPVVSRGTSVIFTPRVADTVVRETRDFTVAFTGVTICAQSTAWRVG	
ERNPETRRRYILAETDPSPSSNAWHFNIVKNDQGLYNFQWCPNCLTGVCPKPLCGDAGIV	
VENERRLLVLDGPAFPFIFRRA	
>A0A4U5PPE4_Populus alba
MLRLIGSLSFIWLLMATSTMAQTWPAVLDADGQPLRSGVEYYVLPAVTDVAGGLTLVNLN	
NGSICPLFVGQEPLAPVVSRGTSVIFTPRVADTVVRETRDFTVEFTGVTICAQSTTWMVG	
EQNPETRRRYILAETDPNPSSNAWHFNIVKNDQGLYNFQWCPNCLTGVCHTPLCGDAGIV	
VENERRLLVLDGPAFPFIFRRV	
>A0A4U5Q3D8_Populus alba
MLRLIGSLSFIWLLMAISTAAQPWPPVLDADGQPLRSGVEYYVLPGVTDVGGGLTLVDRN	
GSCPLYVGQEPLAPMVSRGIPVVFTPRVGDTIIRESRDFTVAFSGASTCVQSTAWMVGEE	
NPETRRRYVVTGMEPRPSSTLWYFNIENNGQGVYALRWCPNCLTTYCPRPRCGSAGVIDE	
NGKRLLVLDGPAFPFIFRRA	
>A0A4U6TSA4_Setaria viridis
MGGPAGAVRLVLLLLSVLAASLSRVAAAPSPVYDMDGHELSADADYYVLPAPRGSGGGGG	
GGLTMAPHTFRCPLFVAQEDDPLRRGFPVRFTPLHGHGGDRTVRVSFDVAIHFAAVTTCV	
QTTEWHVAGRGDEPFASGPRHVVTGPVLAPTAGGRERVFRVERHSHGYILVWCGVPTECE	
ELGVFRDERDRAWLAVSDEPHVVVFKKAPPTPA	
>A0A540LUW8_Malus baccata
MSMKLIGSLCSCIWLVMAISTLAQTSDDSNAVLDTAGQALQSGVDYYIQPAITDNGGRFT	
LVSRTGLCPLYVGQENVSGPKGLPVTFSPFVEGETVVREGRDQKITFSAGTICVQSTTWK	
VGETDQDTQRRLIGTGEDENQSLPGRARNYFRITKQATPDGVYNLEWCPTEVCPTCRFIC	
GSVGAFVENDKRLVALDGSVLPVVFERA	
>A0A5A7V7Y2_Cucumis melo var. makuwa
MMRFHKSLFAIFSLLCFFMAIPSTAGQFDGPPVLDTEGRPLQRDAEYFIKPAITDVAGNL	
TLITRKGDQCPFYVGQVPLFSQETGFGVSLAPYREGEDTIREGRDLKFVFQVFTICITGT	
QWKVGEADPKTGRRFVKLGYDNTATGYFRIDKSDLGVYNIGWCPSDVPIKGRPRCGSAGI	
LIEKGVRFLALDGPAFPFEFVRVDPVEELGSILQEKK	
>A0A5N5FQR5_Pyrus ussuriensis x Pyrus communis
MMSPTSVGNLISCICLAMAIATIAQPVLDTAGRALQPGIDYYIKPAITDSGGRFTLINRN	
NSCPFFVGQENVSGPVGLPVTFAPFAAGATVVRESHDQMITFSASTICGSSTAWKVGETN	
RITQRRLIVAGAPDASEGLPYRSYFMINRVEPERAGVYSLRWCPTEVCPTCRFSNCGPIG	
ALVENGKRLLALHGSVLPVVFERA	
>A0A5N6PAT4_Mikania micrantha
MKISFFTFIIISTFTLSSGQPILDTNHHPLVTCRSYYIVPATSGRGGGVTLSPTTLNQTC	
PLDVAQENNEQRNGLPLNFLPAYPNRAGVIRDSVDLNIKFSSATTCDKPAVWRIEEVNGQ	
RVVSSRGVLGNPGSKTISSWFKIEKYENDYKIVFCPTVCDTCRPYCGDIGTTIAKNGRRS	
LLLSNEPLKVKFIKA	
>A0A5N6Q323_Mikania micrantha
MKISFFIFIVFSILSQSSSQSSSAVLDINRNFLRSGLSYYILPAIQGRGGGITLAPTVIN	
QTCPLDVVQEKSDQRTGLPMTFIPINASKDSIIREFTDLNIQFTGVTVCGQPAVWRLEVM	
NGQWFFSSRGTVGNPGRDTLFNWFKIEKYGGNSYKLVYCPTACNTCMPICGDIGVANNER	
RSVIVSKEPLTVMFKRA	
>A0A699QJJ2_Tanacetum cinerariifolium
ATTCGKAAVWRMAVSKGQRIVTIGGIIGRPGSQTKFNWFKIEKYDNDYKIVYCPTVCSMC	
RPLCGGVGSTIAKTGRRSLILSNEDPLKVKFKKV	
>A0A699TDN0_Tanacetum cinerariifolium
MKKSLFILIVLSTLSLSLSQTPPPVRDTDGNIVRSGTNYYILPVVNDKGGGVTLAPRKDD	
PCPYDVAQENNRQRNKLPMNFVPALTFKEDMIRESTDLNIRFAGVGKCIATLVWRFEYGK	
DGIRYVSSHGMLGSPGRDTLQNWFKIEKFENDYKIGYCPSVAKNYRPYCSDIGSKIAKNG	
RRTLV	
>A0A6A1VTV4_Morella rubra
MAISAVAQPSSFPAPVHDSAGRPLQRGVEYYINPAITDNGGRFTLIDRNGSCPFYVGQEN	
VSGLDGFRVIFTPFDENETVIRENEDFRVVFSASTICVQSTAWKVGETDPETNRRLIVTG	
EDQSRLSTGNYFRIAASAAGDGIYEIQWCPTDVCPTCRFICGTAGGLVENGKRLLALDGS	
VLPVTFERKA	
>A0A6A1VUC3_Morella rubra
MAISAVAQPSSSPAPVLDSAGRPLEHGVEYYINPAISDNGGRFTLIDRNGSCALYVGQEN	
VSGLAGLPVIFTPFNENETVTRENRDFRVVFSAATICVQSTAWKTGKIDPETNC	
>A0A6G1BZL5_Oryza meyeriana var. granulata
MVSFRLPLILFSLLVISLSCSAAPPPPVYDTDGHELIADESYYVLPASPGHGGGLTMAPR	
VFPCPLLVAQETDERRKGFPVRFTPRGGGAPDKTIRLSTDVRIRFNAVTICVQTTEWHVG	
DEPLTGARRVVTGPVIGPSPSGRENAFRVEKYGAGGYKLVSCRDSCQDLGVSRDGARAWL	
GASQPTHVVVFKKANM	
>A0A6G7NPA2_Cajanus platycarpus
MSTRSIKTTLTLMLCLAIIATTALAQSTNTPVLDTKGHPLERGKDYYIKPAITDSGGRAT	
LLSRNSPCPLYVGQENSDAEEGLPVFFNPFDEADNIVRVNRDFKVAFSAATTCIQGTGWR	
LSERDAKSGRRLIVASGDDSYFRIVETQNEGIYNIRWCPTDVCPYCKFDCGTVGNLRENG	
KILLALDGNMLPVVFERA	
>A0A6J1DBL5_Momordica charantia
MVLQKLVALCLFAAIFSAAADVPVLDTNGDRIVSGAQYYIKPAIVGRGGALTLVARKNGK	
PCPKYVGQVEHPDQKGTPVKFMLAPVTNEGWLAHITFQTSDSCSKLTMWGLGDRENVSGR	
RLITSGSELLVEVLFKIVKSNGLYHILWCTSEDHNPQCGSAGILSEDGVSLLALDGPELP	
FVFEKVK	
>A0A6J1FD70_Cucurbita moschata
MMLCKSLVAFSYLCLVMAVSSIAQSPPVLDTEGRPLQINVEYFIKPAVTDVAGNLTLLTR	
KGDQCPFHVGQVPLRSQEIGFGVTFTPYLPGEDTIREGRDLKVVFQAFSICITSTAWRVG	
ETDPTTGRRFVETGDDDTATGYFRIDRDNFGVYNIGWCPSDVPIRGRPRCGRAGILIEKG	
LRLLALDGSAFPFEFVRA	
>A0A6J5UML6_Prunus armeniaca
MMSMKLIGSLSCCIWLVMAIVTVAQTSDDSNAPVLDTSGQALQAGVDYYIKPAITDSGGR	
FTLINRNGSCPLYVGQENVSGPEGLPVTFAPFVEGETVVRESRDQKITFSASTTCVQSTA	
WKLGETDQVTQRRLIVTGEDQNQGIAGPARNYFSVNKQATPDGVYNLQWCPTELCPTCRF	
LCGSVGALVENGKRLLALDGSVLPVVFERA	
>A0A6J5X450_Prunus armeniaca
MMSMKLIGSLSCCIWLVMAIATVAQTSDDSNAPVLDTSGQALQAGVDYYIKPAITDSGGR	
FTLINRNGSCPLYVGQENVSGPEGLPVTFAPFVEGETVVRETRDQKITFSASTVCVQSTA	
WKLGETDQVTQRRLIVTGEDQNQGIAGSARNYFRVNKQAAPDGVYNLQWCPTELCPTCKF	
ICGSVGALVENGKRLLALDGSVLPVVFERA	
>A0A6M2EVZ9_Populus davidiana
MLRLIGSLSFIWLLMATSTMAQTWPAVLDADGQPLRSGVEYYVLPAVTDVAGGLTLVNRN	
NGSICPLFVGQEPLAPVVSRGTSVIFTPRVADTVVRETRDFTVAFTGVTICAQSTTWMVG	
EQNPETRRRYILAETDPDPSSNAWHFNIVKNDQGLYNFQWCPNCLTGVCHTPLCGDAGIV	
VENERRLLVLDGPAFPFIFRRV	
>A0A6P3ZF96_Ziziphus jujuba
MTIIIMKSLACLSFIWLFMAISSVQAQTYNQTVFDTDGQPVEAGVEYYIRPAITDFGGRF	
TLILRNNTCPYYVGQENSDASEGTPVTFTPFAEGETLIREFRDVKIEFQAITICIQSLAW	
KVGERDPTTGRRLIVTGEDDSTYSLLNYFRIDGTEIENVYTLTWCPAEPCPINCGKPLCG	
EAGPLIEDGDRLVALDGNFVLPVEFHRA	
>A0A6P3ZH28_Ziziphus jujuba
MRSLLGSSLSFIWLFMAISLVQAQTYNKTVFDTDGEPLEAGVQYYIRPAITDSGGPFSNI	
LINNTCPYYVGQENSDASEGTPVTFTPFAEGETLIRESRDFKIEFQAITFCIQSLAWKVG	
ETDPTTGRRLIVTGEDDSTYSLLNYFHIIGTEIDNVYTLNWCPAEPCPINCGKPRCGEAG	
PLIEDGNRLVALDGTVLPVEFQRVDI	
>A0A6P6FS84_Ziziphus jujuba
MAVLDTSGQPLESGVEYYINPAISDNGHHFSLVDRNNSCPFYAGQDNVSRPKGYPVTLAP	
FEEGENVVRETKNFNVTFSAFTICVQSTAWKVGEQDPETKRRLIITGVVGSYSNYFFISK	
EQLTVENGKRLLSLDGSVLPVVVERA	
>A0A6P8C9Q6_Punica granatum
MLRVMRSLVTVVLLAIAISSPAASQNPVLDTDGNPVQSGVQYYVLPGVTDVAGGLTLVRR	
TDQCPLYVGQEPLAPVVSSGLPVIFTPFATGESIIREGRDTGVQFDAASVCVQSTAWRVG	
PEDPDTNRRFIVTGGERGYFRIDNNGGIYNLGWCPSESCPNCRPRCGSAGILVQNGTRFL	
QLDGDAFPFVFRRA	
>A0A804MD82_Zea mays
MSIPRAAHLLVLLSVLAISLSSCGAAAALPVYDTDGHELSADADYYVLPAPPRGSGGGGG	
GLTMAPKGLHPCPLFVAQETDPLRKGFPVRFAPLQQDQGGSDRAVRVSSDVGVHFAAATT	
CVQTTEWHVSGDGAAPRSGRRLVLTGPVLSSSPNGREKVFRVEKHSRGYKLVWCGGSSAS	
TSCQDLGVFRDDGDRRAWLGTTETDRAHAVVFQKDTTMHA	
>A0A834X1J0_Senna tora
MKIMKTMGIFSLLACLLMATSSLSQSDETSAVLDTAGNPLQRGQEYYIKPAITDSGGRFT	
LINRNGSCPFYVGQENTDLGSGLPVVFSPFAGEDNTVKPHRDFTVAFAAVTVCGQSTGFD	
CGKVGGLRENGKILMALDGSVLPLVFEKA	
>A0A8B8KF24_Abrus precatorius
MGIKASLSLVVWLLIATTTLAQSNNAPVLDTKGTPLERGKKYYIKPAITDSGGRFTLIDR	
NGSCPLYVGQENSDASKGLPVIFTPFAKEDVVLKVNRDFKVAFSAATKCVQSTEWKLLGE	
KDPKSGRRLIITSNNGSYFRIVETQFGGIYNIRFCPTDVCPLCKFNCGTADGLRENGKIL	
LALDGNVLPVVFERA	
>A0A8B8LN36_Abrus precatorius
MSMRMLGSLNSGVLLILVMVTTSLAQSNPYVLDTNGEPIESDEEYYIRPAITDNGGRFTL	
INRNGSCPLYVGLENTDLPQGLPVKFTPFSKNEDEDEDDVRVNRDFRVAFDASSTCVQST	
EWRLGENDTRSGRRLIITGQDDGRGSYGNYFRIVQTQTSGIYNIRWCPTEVCPTCRFICG	
TAGILRENGRIILALDGSQLPVIFQKKD	
>A0A8I6W7W2_Hordeum vulgare subsp. vulgare
MKPIFFLLLLQQLLTITLPCTANNATQLVYDTEGNVLSSQQNYYILPAKRASGGGLRAFP	
SGLRCLHFVFQERNEAVLGTALRFTPLPEHASATEPIRLSSDIWIEFHDLVSFCSDRLDW	
HLTNQVPEPSSGEPKHVAAGSEEGLRSFAVFRVERHGADLSGYKIVSCVDKGPCSDLGLH	
VYKDKTWLTVSNEPFMVVFRKETL	
>A0A8I6X6L7_Hordeum vulgare subsp. vulgare
MKPIFFLLLLQQLLTITLPCTANNATQLVYDTEGNVLSSQQNYYILPAKRASGGGLRAFP	
SGLRCLHFVFQERNEAVLGTALRFTPLPEHASATEPIRLSSDVWIEFHDFDSFCSDRLDW	
HLTNQVPEPSSGEPKHVAAGSEEGLRSFAVFRVERHGADLSGYKIVSCVDKGPCSDLGLH	
VYKDKTWLTVSNEPFMVVFRKETL	
>A0A8J5TFN6_Zizania palustris
MGSVPILLLLSILAVSVSCGCSAGPPPAVYDTDGHELSADATYYVLPAKPGHGGGLTMAP	
RGPPCPLLVAQETDERRKGTPVRFSPRGGGSPPPSTTDRNRAIRVSTDVSIRFVATVTFC	
LQSTKWYIGDEPFTGKRLVVTGPVISASPSGREDVFRVEKQQGGAGYKLVSCRDSCQDLG	
VSRDGPGAWLGASQPAHIVVFEKTKSS	
>A0A8R7PXW2_Triticum urartu
MEHFCFLVILSLSGLAMALQLTSPCNAAQAQPQPIYDTDGHELAGHDMYNIMPVDRNLSD	
QCVYVSSLRDPRCRMRAILTPCKKFGRNPDGYVSIKLAEGSSNSSKEASPQLSTDVVIEF	
PGIITWCMHRLQWYVHGGITNQTHVTVGRPRGMEGCQAPAGTCKEQSFLFRVEKHGTGYK	
LTSCFHAPCRDLVLFDYDGRRWLTVEKDGHEPLVVVFKKFHLASLPPASAPQ	
>A0A8R7TKJ9_Triticum urartu
MSSRRVGLLLLSLLATTLSYSADPPPVHDTDGNELRADANYYILPANRAHGGGLTMAPGH	
GRRCPLFVSQEADGQRDGLPVRIAPHGGGAPSDKIIRLSTDVRISFRAYTTCGQSTEWHI	
DSELVSGRRHVITGPVRDPSPSGRENAFRIEKYSGAEVHEYKLMACGDSCQDLGVFRDLK	
GGAWFLGATEPYHVIVFKKAPPA	
>A0A8T0Q081_Panicum virgatum
MGGVPGALRRHILLLLSVALAAISLYRGAAAPSPVYDTDGQELSADADYYVLPAARGGGG	
LTMAPNVFRCPLFVAQEADPLRKGFPVRLTPLHGHGGDRTVRVSFDVGVHFAAVTTCVQT	
TEWHVAGRGDEGGGGARRHVVTGPVLAPTAGGRERVFRVEGHRHGYTLAWCGVPTECQDL	
GVFRDDRGRAWLTVADDQTPHVVVFKKTPPIPA	
>A0A978UDA0_Ziziphus jujuba var. spinosa
MRSLLGSSLSFIWLFMAISLVQAQTYNKTVFDTDGEPLEAGVQYYIRPAITDSGGPFSNI	
LINNTCPYYVGQENSDASEGTPVTFTPFAEGETLIRESRDFKIEFQAITFCIQSLAWKVG	
ETDPTTGRRLIVTGEDDSTYSLLNYFHIIGTEIDNVYTLNWCPAEPCPINCGRPRCGEAG	
PLIEDGNRLVALDGTVLPVQFQRVDI	
>A0A978UDA1_Ziziphus jujuba var. spinosa
MTLIIMRSLLGSSLTFIWLFMAISSVQAQTYNKTVFDTDGQPLKADVEYYIRPAITDSGG	
RFTLILRNNTCPYYVGQEDSDASEGTPVIFTPFAEGETFVRELRDVKIQFTAVTFCIQSL	
AWKVAEMDPTTRRRLISTGEDHERYSLGNYFRIYGTDTEKVYTLNWCPGEPCPINCGLPL	
CGEAGPLIEDGKRLVALDGSFVLPVEFQRA	
>A0A978UDA2_Ziziphus jujuba var. spinosa
MTIIIMKSLACLSFIWLFMAISSVQAQTYNQTVFDTDGQPVEAGVEYYIRPAITDFGGRF	
TLILRNNTCPYYVGQENSDASEGTPVTLTPFAEGETLIREFRDVKIEFQAITICIQSLAW	
KVGERDPTTGRRLIVTGEDDSTYSLLNYFRIDGTEIENVYTLTWCPAEPCPINCGKPLCG	
EAGPLIEDGDRLVALDGSFVLPVEFHRA	
>A0A9E7FKL5_Musa troglodytarum
MKPTRFVLSAIFLVFSALAPPASADEPVRDTDGNVLQRGVDYYIRPAVTDIGSGLTLAGR	
NGSCPLSVALASLPADNAWPLQFSPEDDDDDTVELSTDTNVIFSVVTICVQSTVWKLERD	
EGEGRYYVGIGGVVGNPGKETLSNWFKIESYQGVYKLVFCPTVCDTCRPVCGSLGVYEQG	
GRQWLVIRDDTPLPVEFKRA	
>A0A9E7K4A4_Musa troglodytarum
MELLVLLPVFLYALSAEATIFASVRDTDRRSLRPGHEYYVLPLIRGHGGGLSLAARSNDT	
CPLAVAQENSEVSDGLPLTFSPVNPKDKFVKMSTDLNVWFAASTICVQSTVWKLADAEAT	
GRRYVVTGGLKGDPGLATVSNWFKIERYGESDYKLVHCPSVCRTCKVVCGDVGVFVEGGK	
RWLGLRDEPFPVVFKNAPPRQALNLFG	
>A0A9I9CIX5_Cucumis melo
MLAIKWHYTFASHNHIIIFQTKTKSLLLKNQKMMRFHKSLFSIFSLLCFFMAIPSTAGQF	
DGPPVLDTEGRPLQRDAEYFIKPAITDVAGNLTLITRKGDQCPFYVGQVPLLSQETGFAV	
SLAPYREGEDTIREGRDLKFVFQVFTICITGTQWKVGEADPKTGRRFVKLGYDNTATGYF	
RIDKSDLGVYNIGWCPSDVPIKGRPRCGSAGILIEKGVRFLALDGPAFPFEFVRVDPVEE	
LGSILQEK	
>A0A9R1WBP9_Lactuca sativa
MHTMKTPLFIFIVFSTLSLSSAQSLVPVRDTDGNIIRSGTGYYILPTTRGLGGGIKLVPT	
TINETCPSDVVQENNDLQNGLPLTFIPVKANKDGNIFESIDLNIRFSGSTACIRSAIWRI	
DQGVNGQREISSHGSLGNPGPQTISNWFKIEKHEDGYKLVFCPTVCNTCRPACGDIGHTI	
AKTGRLSLVINNTPLKVNFKKA	
>B9SIQ2_Ricinus communis
MVRSIGVSLGLACLLMAVSTIAQTPAVLDSSGQPLTSGVEYYVLPAATDTAGGLTLVNRT	
GSCPFYVGQEPLPTVAKTGFPVIFTPLAAGESIIREGMDFRVAFSAVTNCVQSTTWSIGD	
EDAETSRRFIVTGGEEDYFRIDKNEGLYNLGWCPNCNSINCPRPRCGFAGILIENGNRLL	
ALDGAAFPFQFRRA	
>C4XVM5_Glycine max
MSMRLLLASLSISVWLFMATLSLAQSNNRYVFDTHGDPLETGDEYYIRTAITDNGGRFTL	
INRNRSCPLYVGLENTDTPQGYPMKFTPFANKDDDDNLRVNTDLKVTLVQVSTTCVQSTE	
WKLGENDTRSGRRLIVTGRDNGIQSAGNYFRIVETESVGIYNIRWCPTEACPTCRFICGT	
GGILRENGRILFALDGTTLPVVFQKKDD	
>C5YCI1_Sorghum bicolor
MGIPRAARLLVLVSVLAAISLSCGAAAAALPPVYDTDGHELSADADYYVLPVPHGSGSGG	
GLTMAPNGLRCPLFVAQEADPLRKGFPVRFTPLPQQGDRTVRVASDVGVHFAAVTTCVQT	
TEWHVSGDGDALATAPAPAPVLSSGRRLVLTGPVRSPSPNGREKVFRVEKHGRGGYKLVW	
CGGAASGSTSSSCQDLGVFRDDGDRRAWLGTTETDRAHAVKFEKAATVHA	
>C6SY93_Glycine max
MSMKLYASLTLTVWLFMATFSRAQYVIDTNGEPVDNDDEYYIRPAITDNGGRFTLINRNG	
SCPLYVGLENTDTPLGYPVKFTHFALNVQDEDIRVNSDLRIEFVEVSTTCVQSTEWRVGE	
NDTRGGRRLIITGLDDNFGSIGNYFRIVETQSVGIYNIEWCPMEICSDCGFVCSTGGILR	
EDGRIFFALDGTPLPVVFQKKDD	
>D3U2C8_Oryza sativa subsp. indica
MDPPPVYDTEGHELSADGSYYVLPASPGHGGGLTMAPRVLPCPLLVAQETDERRKGFPVR	
FTPWGGAAAPEDRTIRVSTDVRIRFNAATICVQSTEWHVGDEPLTGARRVVTGPLIGPSP	
SGRENAFRVEKYGGGYKLVSCRDSCQDLGVSRDGARAWLGASQPPHVVVFKKARPPPPA	
>E6Y8T1_Oryza sativa subsp. indica
PVYDTEGHELSADGSYYVLPASPGHGGGLTMAPRVLPCPLLVAQETDERRKGFPVRFTPW	
GGAAAPEDRTIRVSTDVRIRFNAATICVQSTEWHVGDEPLTGARRVVTGPLIGPSPSGRE	
NAFRVEKYGGGHKLVSCRDSCQDLGV	
>E6Y8T2_Oryza sativa subsp. indica
PVYDTEGHELSADGSYYVLPASPGHGGGLTMAPRVLPCPLLVAQETDERRKGFPVRFTPW	
DGAAAPEDRTIRVSTDVRIRFNAATICVQSTEWHVGDEPLTGARRVVTGPLIGPSPSGRE	
NAFRVEKYGGGYKLVSCRDSCQDLGV	
>E6Y8T3_Oryza sativa subsp. indica
PVYDTEGHELSADGSYYVLPASPGHGGGLTMAPRVLPCPLLVAQETDERRKGFPVRFTPW	
GGAAAPEDRTIRVSTDVRIRFNAATICVQSTEWHVGDESLTGARRVVTGPLIGPSPSGRE	
NAFRVEKYGGGYKLVSCRDSCQDLG	
>E6Y8T4_Oryza sativa subsp. indica
PVHDTEGHELSADGSYYVLPASPGHGGGLTMAPRVLPCPLLVAQETDERRKGLPVRFTPW	
GGAAAPEDRTIRVSTDVRIRFNAATICVQSTEWHVGDEPLTGARRVVTGPLIGPSPSGRE	
NAFRVEKYGGGYKLVSCRDSCQDLGV	
>E6Y8T5_Oryza sativa subsp. indica
PVYDTEGHELSADGSYYVLPASPGHGGGLTMAPRVLPCPLLVAQETDERRKGFPVRFTPW	
GGAAAPEDRTIRVSTDVRIRFNAATICVQSTEWHVGDEPLTGARRVVTGPLIGPSPSGRE	
NAFRVEKYGGGYKLVSCRDSCQDLGV	
>E6Y8T6_Oryza sativa subsp. indica
PVHDTEGHELSADGSYYVLPASPGHGGGLTMAPRVLPCPLLVAQETDERRKGFPVRFTPW	
GGAAAPEDRTIRVSTDVRIRFNAATICVQSTEWHVGDEPLTGARRVVTGPLIGPSPSGRE	
NAFRVEKYGGGYKLVSCRDSCQDLGV	
>E6Y8T9_Oryza sativa subsp. indica
PVHDTEGHELSADGSYYVLPASPGHGGGLTMAPRVLPCPLLVAQETDERRKGFPVRFTPW	
GGAAAPEDRTIRVSTDVRIRLNAATICVQSTEWHVGDEPLTGARRVVTGPLIGPSPSGRE	
NAFRVEKYGGGYKLVSCRDSCQDLGV	
>E7BJL5_Oryza sativa subsp. indica
VGDEPLTGARRVVTGPLIGPSPSGRENAFRVEKYGGGYKLVSCRDS	
>F2E8J4_Hordeum vulgare subsp. vulgare
MGSRRAGLLLLSLILASTALSRSADPPPVHDTDGHELRADANYYVLSANRAHGGGLTMAP	
GHGRHCPLFVSQDPNGQHDGFPVRITPYGVAPSDKIIRLSTDVRISFRAYTTCLQSTEWH	
IDSELAAGRRHVITGPVKDPSPSGRENAFRIEKYSGAEVHEYKLMSCGDWCQDLGVFRDL	
KGGAWFLGATEPYHVVVFKKAPPA	
>G8ZAW1_Oryza sativa subsp. indica
MAPPPVHDTEGHELSADGSYYVLPASPGHGGGLTMAPRVLPCPLLVAQETDERRKGFPVR	
FTPWGGAAAPEDRTIRVSTDVRIRFNAATICVQSTEWHVGDEPLTGARRVVTGPLIGPSP	
SGRENAFRVEKYGGGYKLVSCRDSCQDLGVSRDGARAWLGASQPPHVVVFKKARPSPPE	
>I1IZV6_Brachypodium distachyon
MSSSPRARLLLISLVAAATLLVSCRGAAASPPPPPVYDTDGHELRADTSYHVLPLIRRGG	
PYGARRGGLTLAPLHGGQRCPLFVAQDASREHLGLPVRFAPHGKASASADPTTVVRVSTD	
VRVSFRAYTTCVQSTEWHVESGKNILGARRHVVTGPVVGGPSPISGRENAFRVERVERYG	
GVATDDEAREYKLMWCGDEAACQALGVFRDGEGGAWFLGAAAEQVHVVVFQKAPSV	
>I1KW53_Glycine max
MSMKLLLASLSISVWLFMATLSLAQSNNRYVFDTHGDPLETDDEYYIRPAITDNGGRFTL	
INRNRSCPLYVGLENTDTPQGYPMKFTPFANKDDDDNLRVNTDLKVTLVQVSTTCVQSTE	
WKLGENDTRSGRRLIVTGRDNGIQSAGNYFRIVETESVGIYNIRWCPTEACPTCRFICGT	
GGILRENGRILFALDGTTLPVVFQKKDD	
>I1KW54_Glycine max
MSMKLYASLTLTVWLFMATFSRAQYVIDTNGEPVDNDDEYYIRPAITDNGGRFTLINRNG	
SCPLYVGLENTDTPLGYPVKFTHFALNVQDEDIRVNSDLRIEFVEVSTTCVQSTEWRVGE	
NDTRSGRRLIITGLDDNFGSIGNYFRIVETQSVGIYNIEWCPMEICSDCGFVCSTGGILR	
EDGRIFFALDGTPLPVVFQKKDD	
>I1MI59_Glycine max
MSMKLYASLTFVVWLFMATSSLAQYVLDTNRERVDSDDEYYIRPAITDNGGRFTLINRNR	
SCPLYVGLENTDTPLGYPVKFTPFSRNNNDDDDDDIRVNRDLRVAFDEVSTTCVQSTEWR	
VGENDTRSGRRLIITGRDETTGSYGNYFRIVETENVGIYNIQWCPTEVCPTCRFICGTGG	
ILRENGRILFALDGTPLPVMFQKKDD	
>I1PN71_Oryza glaberrima
MVSLRLPLILLSLLAISFSCSAAPPPVYDTEGHELSADGSYYVLPASPGHGGGLTMAPRV	
LPCPLLVAQETDERRKGFPVRFTPWGGAAAPEDRTIRVSTDVRIRFNAATICVQSTEWHV	
GDEPLTGARRVVTGPVIGPSPSGRENAFRVEKYGGGYKLVSCRDSCQDLGVSRDGARAWL	
GASQPPDVVVFKKARPSPPD	
>I6MHM0_Microlaena stipoides
YYVLPAIRGRGGGLTMAPHVFPCPLLVAQEANELRKGFPVRFIPREDGGATVRLSTDVRI	
GFKAVTTCLQSTEWHIGDEPFSGSRRVVTGPVVELSPSGRENAFRVEKHGGGAGARGYKL	
VSCRDS	
>J3LZR3_Oryza brachyantha
MHKPEQDKKVSAMVSFRLPLILLVSLLGISLSCGAALPPPVYDTDGHELSAAESYYVLPA	
IPGHGGGLTMAPRVFPCPLLVAQETDERRKGFTVRFTPWGGGAAAASPDKTTIRVSTDVR	
IRFNAATTCVQSTEWHIGDEPLTGVRRVVTGPVIGPSPGGRENAFRVERYGGGGYKLASC	
RDSCQDLGVSRDGARAWLGASQPAHVVVFKKASKNKYLCNWVDRASVMFTAVFRVGVAIA	
KSQRPWTAVIGSPTSLHFTDLSSYRKIETS	
>K3YA06_Setaria italica
MGGPAGAVRLLLLLLSVLAASLSRVAAAPSPVYDMDGHELSADADYYVLPAPRGSGGGGG	
GGLTMAPHTFRCPLFVAQEDDPLRRGFPVRFTPLHGHGGDRTVRVSFDVAIHFAAVTTCV	
QTTEWHVAGRGDEPFASGPRHVVTGPVLAPTAGGRERVFRVERHSHGYILVWCGVPTECE	
ELGVFRDERDRAWLAVSDEPHVVVFKKAPPTPA	
>M7ZF09_Triticum urartu
MMKANLPPNLSQTKHAMQWRKPTFRGAEVHEYKLMACGDSCQDLGVFRDLKGGAWFLGAT	
EPYHVIVFKKAPPA	
>M8A3U5_Triticum urartu
MEHFCFLVILSLSGLAMALQLTSPCNAAQAQPQPIYDTDGHELAGHDMYNIMPVDRNLSD	
QCVYVSSLRDPRCRMRAILTPCKKFGRNPDGYVSIKLAEGSSNSSKEASPQLSTDVVIEF	
PGIITWCMHRLQWYVHGGITNQTHVTVGRPRGMEGCQAPAGTCKEQSFLFRVEKHGTGYK	
LTSCFHAPCRDLVLFDYDGRRWLTVEKDGHEPLVVVFKKFHLASLPPASAPQLG	
>M8AYB4_Aegilops tauschii
MQKAQTRETSTCSLAKSSSLNMLFLLLLQLLAITTLPFSANNATQLVYDTEGNVLSSKQN	
YYILPAKRATGGGLRALPTGLRFCSERLDWHLTNQVPDSSSGEPKHVAAGSEEGLRSFPV	
FRVEKHGTGLLGYKIVSCVDKGPCKDVGLHATKNKTWLTLKMEMPQTRETSTCNLPKSCP	
LNMFFLLRLFAIAILPCSANNATQLVYDTEGNELNSKSNYYILPAKPASGGGLKAIPTGL	
RCLHFVVEERSETTLLDTPMRFMPLAEHASTTEPIRLSSDIWIRLSSDIWIEFHDLRSFC	
SERLDWHLTEQVPESSSGEPKHMAAGSEEGLRSFGVFRDGSLGI	
>M8B3I8_Aegilops tauschii
MALQLTTPCNAAQAQPQPIFDIDGHELTGHNTYNIMPVGRNLSDQCIYVSSLRDPRCRMR	
AILTPCKQFGGNPDGYVSIKLTEATSGSGKEASPRLSTDVVIEFRGIITWCMHHLQWYVH	
GGITNQTHVTVGRPGGVEECQAPAGTCKKSFLFRVEKHGTGYKLTSCFHAPCRDLVLFDY	
NGHRWLTVEKDGREPLVVVFKKFHLGSLPPANPPQLG	
>M8BJ12_Aegilops tauschii
MDRFVLLLLPLLALAMASQLAAPCGAAQAQAQPVYDTDGHELTIDSLYHIMLPENGNTSG	
RCLSAGTWWAYDCPLHAVAPRCGGRSGYLGKPVMIQAADAGAGYAPRLSNDVVLAFNRTY	
NRCMMFLQWRIEGEFETHQQHVTVGHFIGAPATVTTECAPGVICREQSYRFRVERHGTGY	
KLVSCYKPPCRDVVLYEYRGEQWLTIRKEKDGREPFMVVFKKCPFPCVDRRRPPAFMSN	
>M8CBL7_Aegilops tauschii
MEHIRFLVILPLLGLAMALQLSAPCQATRAQPQPIYDTEDHELTGDNFYNLMPVDLLLNG	
QCVNHSSIWKSGCPRNVNLALCDDSTSSRSVAVSIKLAAAINGSDKEASPRLSTDVVIEF	
GDTVNKCKQRLQWYIGAGITHNLHVTVGHCINTEGSDVLTDGRDQKFIFRVERHHGAYKL	
TSCYAPGCKDEPCGCRDLVLYKYNKKWWLVVKEKGWQGLPLVVVFEKCPKPCFPPMDLPH	
>P86365_Delonix regia
SGGEMSNMGHSMEE	
>P86366_Delonix regia
SGGGNVIMNQMNKRNHAKD	
>P86367_Delonix regia
SGGGKEAAETFNRVESHPRPDA	
>Q6Q4B8_Tagetes minuta
ARGPGELCPREVVQEVSEGRNGSPLNFISANKDGIIRENVDLNIKFNEQVTCAPNTVWQI	
NQFNGQRYLYTRGILGRPGQGTIDNWFKIEKYEDDYKLVYCPSG	
>R7W355_Aegilops tauschii
MEHFCFLVILSLSGLAMALQLTSPCNAAQAQPQPIYDTDGHELTGHNMYNIMPVDRNLSD	
QCIYVSSLRDPRCLSRESRRVCFDQAGGGELRLRHSGREAPPRLSTDVVIEFGGIITWCM	
HRRQWYAHGGITNQTHVTVGRPGGMEGCQAPAGTCKKSFMFRVEKHGTGYKLTSCFQAPC	
RDLVLFDYNGHMWLTVEKDGREPLVVVFKKFHLASLPPANPPQLG	
>R7W4S0_Aegilops tauschii
MSSRRVGLLFISLLALALSCSADPPPVHDTDGNELRADANYYVLPANRAHGGGLTMAPGH	
GRRCPLFVSQEADGQRDGLPDLGVFRDLKGGAWFLGATEPYHVVVFKKAPPA	
>R7WBZ2_Aegilops tauschii
MQKAQTRETSACSLPKSSSLNMLLLLLRQLLAITTLPCSASNATQLVYDTEGNVLSSKQN	
YYILPAKRASGRGLRALPTGLRCLHFVFQERSEAVLGTALWFTPLPEHASASEPIRLSSD	
ICIEFHDFDSFCSKRLDWHLTGQVPESSSGEPKHVAAGSEEGLRSFAVFRVEKHGTGLLG	
YKIVSCVDKGPCKDLKMEMPQTRETSTCNLPKSFSLNMFFLLHLLAITTLPCSANNATQL	
VYDIEGNVLNSKSNYYILPAKPASGGGLKAVPTGLRCLHFVVEERSETLLGTPLRFTPLP	
EHASATEPIRLSSDIWIKFHDLRSFCSDVLDWHLTGQVPESSSGEPKHVAAGSEEGLRSF	
GVFRVERHGIDLSGYKIVSCVDKGPCRDLGLHVYKDKTWLTEKDYIGGFLLASRGDPCRH	
VHCIATVVSMLCNVFHHFRITRY	
>R9R4F6_Oryza sativa subsp. indica
MVSLRLPLILLSLLAISFSCSAAPPPVYDTEGHELSADGSYYVLPASPGHGGGLTMAPRV	
LPCPLLVAQETDERRKGFPVRFTPWGGAAAPEDRTIRVSTDVRIRFNAATICVQSTEWHV	
GDEPLTGARRVVTGPLIGPSPSGRENAFRVEKYGGGYKLVSCRDSCQDLGVSRDGARAWL	
GASQPPHVVVFKKARPSPPE	
>U3N0F2_Oryza sativa subsp. indica
MVSLRLPLILLSLLAISFSCSAAPPPVYDTEGHELSADGSYYVLPASPGHGGGLTMAPRV	
LPCPLLVAQETDERRKGFPVRFTPWGGAAAPEDRTIRVSTDVRIRFNAATICVQSTEWHV	
GDEPLTGARRVVTGPLIGPSPSGRENAFRVEKYGGGYKLVSCRDSRQDLGVSRDGARAWL	
GASQPPHVVVFKKARPSPPE	
>V7AIA7_Phaseolus vulgaris
MSMKLFASLSLALWLLVATPTLSQSNNRYVMDTHGDPLESDEEYFIRPAITDNGGRFTLI	
NRNQSCPLHVGLENTDLPQGYPVRFTPFAREEDDDEVRVDRDLKVEFVEVSSTCVQSTAW	
KLGENDTSIGRRVIVTGLDDGTHSAGNYFRIEETQNASIYNIRWCPTEVCPTCRFICGTG	
GIVRENGTILFALDGSALPVVFQKKDD	
>V7AIE7_Phaseolus vulgaris
MSMKVPASLVLAVWFFMAKQTLAQYVIDTNGEPVDNDEEYYIKPAITENGGRFTLINRND	
SCPLYVGLEDTDSAQGFPVKFTHFANNIQDEDIGVNRDLKVEFVEVSSTCVQTTEWRVGE	
NDTGSGRRLIISGEDDSAGLYGNYFRIVETESAGIYNFQWCPMELCSSCGFVCGNAGILR	
ENGKILFALDGASLPVVFQKKDD	
>W9R6J2_Morus notabilis
MNMKYLIGILMSCIWLSMAINAATAQSNSPVLDTSGNPLQRGVEYYIKPAITEAGGPFTL	
VSRNDPCPLYVGQRNVSVDGIPVTFAPYEKREKVVRERKNFKVTFSAATICVQSTAWKVG	
ETEPVTGRRLIAAGEGGLANYFYIKKEQDCPSCYSIQWCPAELCPTCRFICGAVGTLFEN	
GQRLAALDAPGAGRSLVFERADYVSKE	
>W9R6U4_Morus notabilis
MKLIETLSFMLLAMAVAVTAQNPVLDTSGEPLRRGAEYYIKPAITDNGGRFTLIDRNGSC	
PFYVGQENSSAAKGLPVTFEPFFKEENIVRERRDFKVSFAAVTVCVQSTTWQLDGELIST	
GDDGAGFNNYFHISHGQVESTYFMGWCPQDPCLPADCSWFRCGQVGAIVENGKRLLVWDG	
NPAIPVVFERA	
>W9RET3_Morus notabilis
MKLINIQTLSLMLLAMAIAATARNPVRDTSGKPLRRGVEYYIKPAKTDHGGRFTLIDRNG	
SCPFYVGQENTSAGRGLPVTFAPFFEEEKIVRETRDFKVSFAAATTCVQSTTWKLDGGLI	
GTGDEGGYSNYFYISPGEVENTYVIGWCPDEACPGCRWLRCGQVGAIIEDGKRLLVWAAR	
SVLPVVFERARY	
>W9RV98_Morus notabilis
MASRGMAATADDVAVLDTSGQPLLRGVEYYIKPAVTGDGGNFTLVDRNGSCPFYVGQENA	
TSTGGIPVTFSPYMEEESVVRELRNFKVEFSGNTTCNQSTVWKVGEVDLVTETRLIGTGD	
NASFLNYFSVDKGEEEPLVNGSYGLRWCPTQLCPYCRFACAYVDVLVENGTRLLSLNETA	
AFPVVFERATI	
>W9RVA3_Morus notabilis
MKLINIQTLSFMLLAIAIAATAQNPVRDTSGKPLRRGVEYYIKPAITDNGGRFTLINRNG	
SCPLYVGQENTSAGRGLPVTFAPFVAEEKIVRETRDFKVSFAAATICVQSTTWKLDGELI	
GTGDDEGYDNYFYISPGEVENTYVIGWCPNDACPGCRWLRCGQIGAIVEDGKRLLVWAGR	
SVLPVVFERARY	
