# Supplementary material for: Exploring Plant α‐Amylase Inhibitors: Mechanisms and Potential Application for Insect Pest Control
Source: Biotechnol J. 2025 Aug 19;20(8):e70098. doi: 10.1002/biot.70098 (PMC12363435; doi:10.1002/biot.70098)
Supplement: Supplementary file 5 — File S5. Plant‐derived α‐amylase inhibitor protein sequences of the thaumatin family. [file BIOT-20-e70098-s005.txt]

>P33679_Zea mays
MAGSVAIVGIFVALLAVAGEAAVFTVVNQCPFTVWAASVPVGGGRQLNRGESWRITAPAG	
TTAARIWARTGCKFDASGRGSCRTGDCGGVLQCTGYGRAPNTLAEYALKQFNNLDFFDIS	
LIDGFNVPMSFLPDGGSGCSRGPRCAVDVNARCPAELRQDGVCNNACPVFKKDEYCCVGS	
AANDCHPTNYSRYFKGQCPDAYSYPKDDATSTFTCPAGTNYKVVFCP	
>P13867_Zea mays
AVFTVVNQCPFTVWAASVPVGGGRQLNRGESWRITAPAGTTAARIWARTGCQFDASGRGS	
CRTGDCGGVVQCTGYGRAPNTLAEYALKQFNNLDFFDISILDGFNVPYSFLPDGGSGCSR	
GPRCAVDVNARCPAELRQDGVCNNACPVFKKDEYCCVGSAANNCHPTNYSRYFKGQCPDA	
YSYPKDDATSTFTCPAGTNYKVVFCP	
>A0A1E5VCG4_Dichanthelium oligosanthes
MTLALLAAAGEAAVFTVVNQCPFTVWAASVPVGGGRQMNRGDTWTINVPAGTTAARIWAR	
TGCQFDASGRGSCRTGDCGGVLRCTGYGRAPNTLAEFALNQFNNLDFFDISLIDGFNVPM	
NFLPNGGSGCSRGPRCAVDVNARCPAELRQDGACNNACPVFKQDVYCCVGSAANNCGETK	
YSRYFKGQCPDAYSYPKDDATSTFTCPAGTNYKVVFCP	
>A0A2S3H3H2_Panicum hallii
MAPSAMISCAAAVAMLALLAAAGEAAVFTVVNQCPFTVWAASVPVGGGRQLNRGETWRIS	
VPAGTTAARIWARTGCQFNAAGRGSCRTGDCGGVLRCTGYGRAPNTLAEFALNQFNNLDF	
FDISLIDGFNVPMSFLPDGGSGCGRGPRCAADVNARCPAELRQDGACNNACPVFKKDVYC	
CVGSAANSCGPTNYSRYFKGQCPDAYSYPKDDATSTFTCPAGTNYKVVFCP	
>A0A2T7EXR5_Panicum hallii var. hallii
MAPSAMISCAAAVAMLALLAAAGEAAVFTVVNQCPFTVWAASVPVGGGRQLNRGETWRIS	
VPAGTTAARIWARTGCQFNAAGRGSCRTGDCGGVLRCTGYGRAPNTLAEFALNQFNNLDF	
FDISLIDGFNVPMSFLPDGGSGCGRGPRCAADVNARCPAELRQDGVCNNACPVFKKDVYC	
CVGSAANSCGPTNYSRYFKGQCPDAYSYPKDDATSTFTCPAGTNYKVVFCP	
>A0A3L6DVI9_Zea mays
MAGSVAIVGIFVALLAVAGEAAVFTVVNQCPFTLNRGESWRITAPAGTTAARIWARTGCQ	
FDASGRGSCRTGDCGGVLQCTGYGRAPNTLAEYALKQFNNLDFFDISLIDGFNVPMSFLP	
DGGSGCSRGPRCAVDVNARCPAELRQDGVCNNACPVFKKDEYCCVGSAANDCHPTNYSRY	
FKGQCPDAYSYPKDDATSTFTCPAGTNYKVVFCP	
>A0A3L6TA27_Panicum miliaceum
MIGFSMAASAMISCVATLALLAAAGEAAVFTVVNQCPFTVWAASVPVGGGRQLNRGESWR	
ISVPAGTTAARIWARTGCQFDAAGRGSCRTGDCGGVLRCTGYGRAPNTLAEFALNQFNNL	
DFFDISLIDGFNVPMSFLPDGGSGCGRGPRCAADVNARCPAELRQDGACNNACPVFKQDV	
YCCVGSAANSCGPTNYSRYFKGQCPDAYSYPKDDATSTFTCPAGTNYKVVFCP	
>A0A4U6WCH5_Setaria viridis
MAPPSVIGFGAAVATLALLAAVGEAAVFTVVNQCPFTVWAASVPVGGGRQMNRGDTWRIS	
VPAGTTAARIWARTGCRFDASGRGSCRTGDCGGVLACTGYGRAPNTLAEFALNQFNNLDF	
FDISLIDGFNVPMNFLPDGGSGCSRGPRCAVDVNARCPAELRQDGVCNNACPVFKKDVYC	
CVGSAANSCGPTNYSRYFKGQCPDAYSYPKDDATSTFTCPAGTNYKVVFCP	
>A0A5J9VPG9_Eragrostis curvula
MARSVMTISFGVSIAFFATAGEAAIFTVVNQCPYTVWVASVPVGGGRQLNRGESWTIRRS	
ACPPERRRRHDVVPVRRQRPGLVPHGRLRRRAAVHGLRPVPNTLAEFALNQFNNLDFFDV	
SLIDGFNLRPGSRRARVPQPRGAVRGGRHGAVRCPPELRQDGACNNACPVFKRDEYCCVG	
SAANRCGSTNYSRFFKGLCPDAYSYPKDDATSTFTCPAGTNYRVVFCP	
>A0A5J9VT13_Eragrostis curvula
MARSVMTICFGVALALLAAAGDAAIFTVVNQCPYTVWAASVPVGGGRQLNRGEAWTISVP	
AGTTAARIWARTGCRFDGSGRGSCRTGDCGGVLRCTGYGRAPNTLAEFALNQFNNLDFYD	
VSLIDGFNVPMSFVPAAGGCRSRGVRCAADVTARCPPELRQDGACNNACPVFKRDEYCCV	
GSAANRCGPTNYSRFFKQLCPDAYSYPKDDATSTFTCPAGTNYRVVFCP	
>A0A811NIS8_Miscanthus lutarioriparius
MAPSVTLVGSFLAALALLAVAGEAAVFTVVNQCSFTVWAASVPVGGGRQLNRGETWRITA	
PAGTTAARIWARTGCQFDASGRGSCRTGDCGGVLQCTGYGRAPNTLAEYALNQFNNLDFF	
DISLIDGFNVPMSFLPDGGSGCSRGPRCAVDVNARCPAELRQDGVCNNACPVFKKDVYCC	
VGSAANNCGPTNYSRYFKGQCPDAYSYPKDDATSTFTCPAGTNYKVVFCP	
>A0A811SQQ1_Miscanthus lutarioriparius
MAASVTIVGSFLLAALDLLAVVGEAAVFTVVNQCAFTVWAASVPVGGGRQLNRGETWLIT	
APAGTTAARIWARTGCQFDASGRGSCRTGDCGGVLQCAGYGRAPNRRSSR	
>A0A835AJZ4_Digitaria exilis
MAPSTVTGFVAVTVVALALLAAAGEAAVFTVVNQCPFTVWAAAVPVGGGRQMNRGDTWRI	
DVPHGTSAARIWARTGCQFDASGRGSCRTGDCGGVLQCRGYGRSPNTLAEFALNQFNNLD	
FFDISLIDGFNVPMNFLPDGGSGCSKGPRCAVDVNARCPAELRQDGVCNNACPVFKQDVY	
CCVGSAANNCGPTNYSRYFKGQCPDAYSYPKDDATSTFTCPAGTNYKVVFCPSS	
>A0A8T0VSF5_Panicum virgatum
MACSAMIGCVAAVATLALLAAGGEGAVFTVVNQCPFTVWAASVPVGGGRQLNRSESWRIN	
VPAGTTAARIWARTGCQFDAAGRGSCRTGDCGGVLRCTGYGRAPNTLAEFALNQFNNLDF	
FDISLIDGFNVPMSFLPDGGSGCGRDPRCAADVNARCPAELRQDGACNNACPVFKEDVYC	
CVGSAANSCGPTNYSRYFKGECPDAYSYPKDDATSTFTCPTGTNYNVVFCP	
>A0A8T0WES9_Panicum virgatum
MAPSAMIRCAAAVATLALLAAGGEAAVFTVVNQCPFTVWAASVPVGGGRQLNRGETWRIS	
VPAGTTAARIWARTGCQFDAAGRGSCRTGDCGGVLRCTGYGRAPNTLAEFALKQFNNLDF	
FDISLIDGFNVPMSFLPDGGSGCGRGPRCLADVNARCPAELRQDGACNNACPVFKKDEYC	
CVGSAAGSCGPTNYSRYFKGQCPDAYSYPKDDATSTFTCPAGTNYKVVFCP	
>A0A921RSY9_Sorghum bicolor
MAASSSVTTVGGSFLAALALLAVASDAAVFTVVNRCPYTVWAASVPVGGGRRLNRGETWR	
ITAPPGTTAARIWARTGCQFDASGRGSCRTGDCGGVLQCTGYGRAPNTLAEYALKQFNNL	
DFFDISLIDGFNVPMSFLPDGGSGCSRGPRCAVDVNARCPAELRQDGVCNNACPVFKQDV	
YCCVGSAANNCGPTKYSRYFKGQCPDAYSYPKDDATSTFTCPTGTNYKVVFCP	
>B6TL22_Zea mays
MAGSVAIVGIFVALLAVAGEAAVFTVVNQCPFTVWAASVPVXGGRQLNRGESWRITAPAG	
TTAARIWARTGCQFDASGRGSCRTGDCGGVLQCTGYGRAPNTLAEYALKQFNNLDFFDIS	
LIDGFNVPMSFLPDGGSGCSRGPRCAVDVNARCPAELRQDGVCNNACPVFKKDEYCCVGS	
AANDCHPTNYSRYFKGQCPDAYSYPKDDATSTFTCPAGTNYKVVFCP	
>B8QXV0_Zea mays subsp. parviglumis
MAGSVAIVGIFVALLAVAGEAAVFTVVNQCPFTVWAASVPVGGGRQLNRGESWRITAPAG	
TTAARIWARTGCKFDASGRGSCRTGDCGGVLQCTGYGRAPNTLAEYALKQFNNLDFFDIS	
LIDGFNVPMSFLPDGGGSGCSRGPRCAVDVNARCPAELRQDGVCNNACPVFKKDEYCCVG	
SAANDCHPTNYSRYFKGQCPDAYSYPKDDATSTFTCPTGTNYKVVFCP	
>B8QXV8_Zea mays subsp. parviglumis
MAGSVAIVGIFVALLAVAGEAAVFTVVNQCPFTVWAASVPVGGGRQLNRGESWRITAPAG	
TTAARIWARTGCQFDASGRGSCRTGDCGGVLQCTGYGRAPNTLAEYALKQFNNLDFFDIS	
LIDGFNVPMSFLPDGGGSGCSRGPRCAVDVNARCPAELRQDGVCNNACPVFKKDEYCCVG	
SAANDCHPTNYSRYFKGQCPDAYSYPKDDATSTFTCPTGTNYKVVFCP	
>B8QXW3_Zea mays subsp. parviglumis
MAGSMAIVGIFVALLAVAGEAAVFTVVNQCPFTVWAASVPVGGGRQLNRGESWRITAPAG	
TTAARIWARTGCQFDASGRGSCRTGDCGGVLQCTGYGRAPNTLAEYALKQFNNLDFFDIS	
LIDGFNVPMSFLPDGGSGCSRGPRCAVDVNARCPAELRQDGVCNNACPVFKKDEYCCVGS	
AANDCHPTNYSRYFKGQCPDAYSYPKDDATSTFTCPAGTNYKVVFCP	
>B8QXW6_Zea mays subsp. parviglumis
MAGSVAIVGIFVALLAVAGEAAVFTVVNQCPFTVWAASVPVGGGRQLNRGESWRITAPAG	
TTAARIWARTGCQFDASGRGSCRTGDCGGVLQCTGYGRAPNTLAEYALKQFNNLDFFDIS	
LIDGFNVPMSFLPDGGGSGCSRGPRCAVDVNARCPAELRQDGVCNNACPVFKKDEYCCVG	
SAANDCHPTNYSRYLKGQCPDAYSYPKDDATSTFTCPAGTNYKVIFCP	
>B8QXY1_Zea mays subsp. parviglumis
MAGSVAIVGIFVALLAVAGEAAVFTVVNQCPFTVWAASVPVGGGRQLNRGESWRITAPAG	
TTAARIWARTGCKFDASGRGSCRTGDCGGVLQCTGYGRAPNTLAEYALKQFNNLDFFDIS	
LIDGFNVPMSFLPDGGSGCSRGPRCAVDVNARCPAELRQDGVCNNACPVFKKDEYCCVGS	
AANDCHPTNYSRYFRACSVTPIXXGIGLTEQALKGQCPDAYSYPKDDATSTFTCPAGTNY	
KVVFCP	
>B8QXY6_Zea mays subsp. parviglumis
MAGSVAIVGIFVALLAVAGEAAVFTVVNQCPFTVWAASVPVGGGRQLNRGESWRITAPAG	
TTAARIWARTGCQFDASGRGSCRTGDCGGVLQCTGYGRAPNTLAEYALKQFNNLDFFDIS	
LIDGFNVPMSFLPDGGSGCSRGPRCAVDVNARCPAELRQDGVCNNACPVFKKDEYCCVGS	
AANNCHPTNYSRYFKGQCPDAYSYPKDDATSTFTCPAGTNYKVVFCP	
>B8QXZ0_Zea mays subsp. parviglumis
MAGSVAIVGIFVALLAVAGEAAVFTVVNQCPFTVWAASVPVGGGRQLNRGESWRITAPAG	
TTAARIWARTGCKFDASGRGSCRTGDCGGVLQCTGYGRAPNTLAEYALKQFNNLDFFDIS	
LIDGFNVPMSFLPDGGSGCSRGPRCAVDVNARCPAELRQDGVCNNACPVFKKDEYCCVGS	
AANDCHPTNYSRYFRACSVTPIQRGIGLTEQALKGQCPDAYSYPKDDATSTFTCPAGTNY	
KVVFCP	
>B8QXZ1_Zea mays subsp. parviglumis
MAGSVAIVGIFVALLAVAGEAAVFTVVNQCPFTVWAASVPVGGGRQLNRGESWRITAPAG	
TTAARIWARTGCKFDASGRGSCRTGDCGGVLQCTGYGRAPNTLAEYALKQFNNLDFFDIS	
LIDGFNVPMSFLPDGGSGCSRGPRCAVDVNARCPAELRQDGVCNNACPVFKKDEYCCVGS	
AANDCHPTNYSRYFRACSVTPIPFWIGLTEQALKGQCPDAYSYPKDDATSTFTCPAGTNY	
KVVFCP	
>B8QY03_Zea mays subsp. parviglumis
MAGSVAIVGIFVALLAVAGEAAVFTVVNQCPFTVWAASVPVGGGRQLNRGESWRITAPAG	
TTAARIWARTGCKFDASGRGSCRTGDCGGVLQCTGYGRAPNTLAEYALKQFNNLDFFDIS	
LIDGFNVPMSFLPDGGSGCSRGPRCAVDVNARCPAELRQDGVCNNACPVFKKDEYCCVGS	
AANDCHPTNYSRYFRACSVAPIPXXIGLTEQALKGQCPDAYSYPKDDATSTFTCPAGTNY	
KVVFCP	
>B8QY29_Zea mays subsp. parviglumis
MAGSVAIVGIFVALLAVAGEAAVFTVVNQCPFTVWAASVPVGGGRQLNRGESWRITAPAG	
TTAARIWARTGCQFDASGRGSCRTGDCGGVLQCTGYGRAPNTLAEYALKQFNNLDFFDIS	
LIDGFNVPMSFLPDGGGSGCSRGPRCAVDVNARCPAELRQDGVCNNACPVFKKDEYCCVG	
SAANDCHPTNYSRYFKGQCPDAYSYPKDDATSTFTCPAGTNYKVVFCP	
>B8QY30_Zea mays subsp. parviglumis
MAGSVAIVGIFVALLAVAGEAAVFTVVNQCPFTVWAASVPVGGGRQLNRGESWRITAPAG	
TTAARIWARTGCKFDASGRGSCRTGDCGGVLQCTGYGRAPNTLAEYALKQFNNLDFFDIS	
LIDGFNVPMSFLPDGGGSGCSRGPRCAVDVNARCPAELRQDGVCNNACPVFKKDEYCCVG	
SAANDCHPTNYSRYFKGQCPDAYSYPKDDATSTFTCPAGTNYKVVFCP	
>B8QY31_Zea mays subsp. parviglumis
MAGSVAIVGIFVALLAVAGEAAVFTVVNQCPFTVWAASVPVGGGRQLNRGESWRITAPAG	
TRAARIWARTGCQFDASGRGSCRTGDCGGVLQCTGYGRAPNTLAEYALKQFNNLDFFDIS	
LIDGFNVPMSFLPDGGSGCSRGPRCAVDVNARCPAELRQDGVCNNACPVFKKDEYCCVGS	
AANDCHPTNYSRYFKGQCPDAYSYPKDDATSTFTCPAGTNYKVVFCP	
>B8QY33_Zea mays subsp. parviglumis
MAGSVAIVGIFVALLAVAGEAAVFTVVNQCPFTVWAASVPVGGGRQLNRGESWRITAPAG	
TTAARIWARTGCQFDASGRGSCRTGDCGGVLQCTGYGRAPNTLAEYALKQFNNLDFFDIS	
LIDGFNVPMSFLPDGGSGCSRGPRCAVDVNARCPAELRQDGVCNNACPVFKKDEYCCVGS	
AANDCHPTNYSRYFKGQCPDAYSYPKDDATSTFTCPAGTNYKVVFCL	
>C0P7Y2_Zea mays
MAGSVAIVGIFVALLAVAGEAAVFTVVNQCPFTVWAASVPVGGGRQLNRGESWRITAPAG	
TTAARIWARTGCKFDASGRGSCRTGDCGGVLQCTGYGRAPNTLAEYALKQFNNLDFFDIS	
LIDGFNVPMSFLPDGGSGCSRGPRCAVDVNARCPAELRQDGVCNNACPVFKKDEYCCVGS	
AANDCHPTNYSRYFKGQCPDAYSYPKDDATSTFTCPAGTNYKVVFCP	
>C5XCE2_Sorghum bicolor
MAASSSVTTVGGSFLAALALLAVASDAAVFTVVNRCPYTVWAASVPVGGGRRLNRGETWR	
ITAPPGTTAARIWARTGCQFDASGRGSCRTGDCGGVLQCTGYGRAPNTLAEYALKQFNNL	
DFFDISLIDGFNVPMSFLPDGGSGCSRGPRCAVDVNARCPAELRQDGVCNNACPVFKQDV	
YCCVGSAANNCGPTKYSRYFKGQCPDAYSYPKDDATSTFTCPTGTNYKVVFCP	
>K3ZWM0_Setaria italica
MAPPSVIGFGAAVATLALLAAVGEAAVFTVVNQCPFTVWAASVPVGGGRQMNRGDTWRIS	
VPAGTTAARIWARTGCRFDASGRGSCRTGDCGGVLACTGYGRAPNTLAEFALNQFNNLDF	
FDISLIDGFNVPMNFLPDGGSGCSRGPRCAVDVNARCPAELRQDGVCNNACPVFKKDVYC	
CVGSAANSCGPTNYSRYFKGQCPDAYSYPKDDATSTFTCPAGTNYKVVFCP	
>Q2QLS3_Oryza sativa subsp. japonica
MEPSISRRRRIDIALVSLLLLAAAAAAVDAATITMVNRCSYTVWPGALPGGGARLDPGQS	
WSISVAAGTPAARIWPRTGCSFDGAGRGRCATGDCAGALSCAVSGEPPTTLAEYTLGRPG	
AGGDDFLDLSLIDGFNVPVSFQPANGGGARCSKGRGPSCAVDITARCLPELRVPGGCASA	
CGKFGGDTYCCRGRFEHVCPPTSYSMFFKGLCPDAYSYAKDDQTSTFTCPAGTNYRVDFC	
PPTSGVTAGDEDDEIASA	
>Q2XXI8_Zea diploperennis
MAGSVAIVGIFVALLAVAGEAAVFTVVNQCPFTVWAASVPVGGGRQLNRGESWRITAPAG	
TTAARIWARTGCQFDASGRGSCRTGDCGGVLQCTGYGRAPNTLAEYALKQFNNLDFFDIS	
LIDGFNVPMSFLPDGGSGCSRGPRCAVDVNARCPAELRQDGVCNNACPVFKKDEYCCVGS	
AANDCHPTNYSRYFKGQCPDAYSYPKDDATSTFTCPAGTNYKVVFCP	
>Q2XXJ3_Zea diploperennis
MAGSVAIVGIFVALLAVAGEAAVFTVVNQCPFTVWAASVPVGGGRQLNRGESWRITAPAG	
TTAARIWARTGCKFDASGRGSCRTGDCGGVLQCTGYGRAPNTLAEYALKQFNNLDFFDIS	
LIDGFNVPMSFLPDGGSGCSRGPRCAVDVNARCPAELRQDGVCNNACPVFKKDEYCCVGS	
AANDCHPTSYSRYFKGQCPDAYSYPKDDATSTFTCPAGTNYKVVFCP	
>Q2XXJ4_Zea diploperennis
MAGSVAIVGIFVALLAVAGEAAVFTVVNQCPFTVWAASVPVGGGRQLNRGESWRITAPAG	
TTAARIWARTGCKFDASGRGSCRTGDCGGVLQCTGYGRAPNTLAEYALKQFNNLDFFDIS	
LIDGFNVPMSFLPDGGSGCSRGPRCAVDVNARCPAELRQDGVCNNACPVFKKDEYCCVGS	
AANDCHPTNYSRYFKGQCPDAYSYPKDDATSTFTCPAGTNYKVVFCP	
>Q2XXJ6_Zea mays subsp. parviglumis
MAGSVAIVGIFVALLAVAGEAAVFTVVNQCPFTVWAASVPVGGGRQLNRGESWRITAPAG	
TTAARIWARTGCKFEASGRGSCRTGDCGGVLQCTGYGRAPNTLAEYALKQFNNLDFFDIS	
LIDGFNVPMSFLPDGGGSGCSRGPRCAVDVNARCPAELRQDGVCNNACPVFKKDEYCCVG	
SAANDCHPTNYSRYFKGQCPDAYSYPKDDATSTFTCPAGTNYKVIFCP	
>Q2XXK4_Zea mays subsp. parviglumis
MAGSVAIVGIFVALLAVAGEAAVFTVVNQCPFTVWAASVPVGGGRQLNRGESWRITAPAG	
TTAARIWARTGCKFDASGRGSCRTGDCGGVLQCTGYGRAPNTLAEYALKQFNNLDFFDIS	
LIDGFNVPMSFLPDGGSGCSRGPRCAVDVNARCPAELRQDGVCNNACPVFKKDEYCCVGS	
AANDCHPTNYSRYFKGQCPDAYSYPKDDATSTFTCPAGTNYKVVFCP	
>Q2XXK5_Zea mays subsp. parviglumis
MAGSMAIVGIFVALLAVAGEAAVFTVVNQCPFTVWAASVPVGGGRQLNRGESWRITAPAG	
TTAARIWARTGCKFDASGRGSCRTGDCGGVLQCTGYGRAPNTLAEYALKQFNNLDFFDIS	
LIDGFNVPMSFLPDGGSGCSRGPRCAVDVNARCPAELRQDGVCNNACPVFKKDEYCCVGS	
AANDCHPTNYSRYFKGQCPDAYSYPKDDATSTFTCPAGTNYKVVFCP	
>Q2XXK7_Zea mays subsp. parviglumis
MAGSVAIVGIFVALLAVAGEAAVFTVVNQCPFTVWAASVPVGGGRQLNRGESWRITAPAG	
TTAARIWARTGCQFDASGRGSCRTGDCGGVLQCTGYGRAPNTLAEYALKQFNNLDFFDIS	
LIDGFNVPMSFLPDGGSGCSRGPRCAVDVNARCPAELRQDGVCNNACPVFKKDEYCCVGS	
AANDCHPTNYSRYFKGQCPDAYSYPKDDATSTFTCPAGTNYKVVFCP	
