# Supplementary material for: Exploring Plant α‐Amylase Inhibitors: Mechanisms and Potential Application for Insect Pest Control
Source: Biotechnol J. 2025 Aug 19;20(8):e70098. doi: 10.1002/biot.70098 (PMC12363435; doi:10.1002/biot.70098)
Supplement: Supplementary file 6 — File S6. Plant‐derived α‐amylase inhibitor protein sequences of the lectin‐like family. [file BIOT-20-e70098-s008.txt]

>P02873_Phaseolus vulgaris
MIMASSKLLSLALFLALLSHANSATETSFIIDAFNKTNLILQGDATVSSNGNLQLSYNSY	
DSMSRAFYSAPIQIRDSTTGNVASFDTNFTMNIRTHRQANSAVGLDFVLVPVQPESKGDT	
VTVEFDTFLSRISIDVNNNDIKSVPWDVHDYDGQNAEVRITYNSSTKVFSVSLSNPSTGK	
SNNVSTTVELEKEVYDWVSVGFSATSGAYQWSYETHDVLSWSFSSKFINLKDQKSERSNI	
VLNKIL
>Q41114_Phaseolus vulgaris
MASSNLLTLALFLVLLTHANSASDTSFNFYSFNETNLILQGDATVSSKGYLQLHTVDSMC	
SAFYSAPIQIRDSTTGNVASFDTNFTMNITTQREANSVIGLDFALVPVQPKSKGHTVTVQ	
FDTFRSRISIDVNNNDIKSVPWDEQDYDGQNAKVRITYNSSTKVLAVSLSNPSTGKSNEV	
SARMEVEKELDDWVRVGFSAISGVHEYSFETRDVLSWSFSSKFSQHTTSERSNILLNNIL	
>Q43629_Phaseolus vulgaris
MGSSKLLSLALLLVLLTHANSASETSFNFTSFDTNKLILQGDASVSSKGQLLLTKVRGNG	
DPTVDSMGRAFYYAPIQIRDSTTGKLASFDTNFTFSIRPYSNNENSAFGLAFALVPVDSE	
PKRKDYFLGLFNKPDDPEAHIVAVVFDTSSNQIEIDMNSISPVARESCHFHKYNGEKVEV	
RITYDSSKKNLRASLVYLREQSATSSTSSVHMEKVLNDWVSVGFSATSGLYDPTSETHDV	
LSWSFSSKFSQHTTSERSNFLLNMFL	
>A0A1C9ULV0_Phaseolus vulgaris
MHECMMMASSKFFTVLFLVLLSHANSATETSFNIDAFNKTNLILQGDATVTSKGYLRLTD	
DTEDSMGRAFYSVPIQIRDSTTGNVASFSTNFTFIMDEANSTYGLAFALVPVGSEPKANG	
PFLGLFRKPGYDPEAHTVAVVFINHWYPNANGRQFGIDVNSILPIESKPWYVGQGKHAVV	
QITYVSSKKVLTVSLLYPSTGTMYDLYAKKVELEEEVDDWVSVGFSATSGANQWSYETHD	
VLSWSFSSKFSDDDDTSQRSNILLNNIL	
>A0A1C9ULV7_Phaseolus vulgaris
MHECMIMASSKFFTVLFLVLLSHANSATETSFNIDAFNKTNLILQGDATVTSKGYLRLTD	
DTEDSMGRAFYSVPIQIRDSTTGNVASFSTNFTFIMDEANSTYGLAFALVPVGSEPKANG	
PFLGLFRKPGYDPEAHTVAVVFINHWYPNANGRQFGIDVNSILPIESKPWYVGQGKHAVV	
QITYVSSKKVLTVSLLYPSTGTMYDLYAKKVELEEEVDDWVSVGFSATSGANQWSYETHD	
VISWSFSSKFSHHHSPSERSNILLNNIL	
>A0A1C9ULW6_Phaseolus vulgaris
MHECMIMASSKFFTVLFLVLLSHANSATETSFNIDAFNKTNLILQGDATVTSKGYLRLTD	
DTEDSMGRAFYSVPIQIRDSTTGNVANLDTKFTFIICDNYYGYGLAFALVPVGSEPKANG	
PFLGLFRKPGYDPEAHTVAVVFINHWYPNANGRQFGIDVNSILPIESKPWYVGQGKHAVV	
QITYVSSKKVLTVSLLYPSTGTMYDLYAKKVELEEEVDDWVSVGFSATSGANQWSYETHD	
VISWSFSSKFSDDDDTSERSNILLNNIL	
>A0A4U5QR29_Populus alba
MAKLSISTCLTVLTFMIFHLKMLHAVSSYSFSFGSFDKDPNFESNIALYGDAKVVGNGSS	
LQLTRPVSSSAGRVMYKQPIKLVEGNPGNLVSFSTYFSFLMSPDNGDGLAFVVVPSGFNA	
SVFDNNPFGLYLGPEKSSPKFVAVEFDTMRDAKYGDLNDNHVGIDVGGFVSVKVRNVSSN	
NIVLNSGKRLHSWIDYEAGSKRLEVRLSHSGDIKPIDPLLSHPIDLSKMWNDEKVLIGLT	
SSNGNSSQTCFLHSWNFKLRRVPHWMHSQPLDPQDFAKHEKPMVVQKKSDCILKMLTAMI	
FGAACGALGALMVLYLWTIFGNRRPVMPEECSVPPADFEYKKVKVIVDKAIEDGKH	
>A0T2V2_Phaseolus vulgaris
MLSSKLLSLALFLALLSHANSATETSFIIDAFNKTNLILQGDATVSSNGNLQLSYNSYDS	
MSRAFYSAPIQIRDSTTGNVASFDTNFTMNIRTHRQANSAVGLDFVLVPVQPESKGDTVT	
VEFDTFLSRISIDVNNNDIKSVPWDVHDYDGQNAEVRITYNSSTKVFSVSLSNPSTGKSN	
NVSTTVELEKEVYDWVSVGFSATSGAYQWSYETHDVLSWSFSSKFINLKDQKSERSNIVL	
NKIL	
>A0T2V3_Phaseolus vulgaris
MASSKLLSLALFLVLLTLANSATETSFNIDGFNKTNLILQGDAIVSSNGNLQLSYNSYDS	
MSRAFYSAPIQIRDSTTGNVASFDTNFTMNIRTHRQANSAVGLDFVLVPVQPESKGDTVT	
VEFDTFLSRISIDANNNDIKSVPWDVHDYDGQNAEVRITYNSSTKVFAVSLLNPSTGKSN	
DVSTTVELEKEVYDWVRVGFSATSGAYQWSYETHDVLSWSFSSKFINLKDQKSERSNIVL	
NKILIT	
>A9UF57_Phaseolus acutifolius
LVLLTHANSASDTFNFHSFNETNLILQGDATVSSNGNLQLHTMDSMCSAFYSAPIQIRDS	
TTGNVASFHTNFTMNITTYRKANSAVGLDFALVPVQPKSKGRLLGLFKTPDYDRNAGIVT	
VEFDTLRRRISIDGNYNDIESVPWNVDDYDGQKAEVRITYNSSTKVLAVSLLNPSTGKSN	
NVSARMELEKKLDDWVSVGFIGTSGVHEYSFETRDVFSWSFSSQFSPHT	
>A9X5U8_Lablab purpureus
MASFNFSIALCLFVVLLSHANANNLVSFTMKRFDEQNLILQRDAKVSSGTLRLTNVSAKG	
VPLAFSIGRAFYTTPIRVWDKSTGSVASWATSFTFNINAPNKATTADGLAFALVPVGAQP	
RTRAGYLGLFDTADNNSSVQTLAVEFDNHRNAWDPETYHIGIDVNSIKSIKTTSWNWANG	
QNARVLITYDDTTSLLVASLVHPSQQTSFILSERVDVTKVLPEWVSVGFSATTGNTSNYI	
QTNDVLSWSFASELPNSPDTDGLDLASFVLHEAI	
>A9X5U9_Lablab purpureus
MASFNFSIALCLFVVLLSHANANNLVSFTMKRFDEQNLILQRDAKVSSGTLRLTNVSAKG	
VPLAFSIGRAFYTTPIRVWDKSTGSVASWATSFTFNINAPNKATTADGLAFALVPVGAQP	
RTRAGYLGLFDTADNNSSVQTLAVEFDNHRNAWDPETYHIGIDVNSIKSIKTTSWNWANG	
QNARVLITYDDTTSLLVASLAHPSQQTSFILSERVDVTKVLPEWVSVGFSATTGNTSNYI	
QTNDVLSWSFASELPNSPDTDGLDLASFVLHEAI	
>A9X5V0_Lablab purpureus
MAPFNFSIVLCLFVVLLSHANANNLVSFTMKRFDEQNLILQRDAKVSSGTLRLTNVSAKG	
VPLAFSIGRAFYTTPIRVWDKSTGSVASWATSFTFNINAPNKATTADGLAFALVPVGAQP	
RTAHGFLGLFDTTDYNSSVQTLAVEFDTHRNAWDPETYHIGIDVNSIKSIKTTSWNWANG	
QNARVLITYDDTTSLLVASLVHPSQQTSFILSERVDVTKVLPEWVSVGFSATTGNTSNYI	
QTNDVFSWSFASELPNSPDTDGFDLASFVLHEAI	
>A9X5V1_Lablab purpureus
MASFNFSIALCLFVVLLSHANANNLISFTMKRFDEQNLILQRDAKVSSGTLRLTNVSAKG	
VPLAFSIGRAFYTTPIRVWDKSTGSVASWATSFTFNINAPNKATTADGLAFALVPVGAQP	
RTSHGFLGLFNTTDYNSSVQTLAVEFDNHRNAWDPETYHIGIDVNSIKSIKTTSWNWANG	
QNARVLITYDDTTSLLVASLVHPSQQTSFILSERVDVTKVLPEWVSVGFSATTGNTSNYI	
QTNDVLSWSFASELPNSPDTDGLDLASFVLHEAI	
>A9X5V2_Lablab purpureus
MASFNFSIALCLFVVLLSHANANNLVSFTMKRSDEQNLILQRDAKVSSGTLRLTNVSAKG	
VPLAFSIGRAFYTTPIRVWDKSTGSVASWATSFTFNINAPNKATTADGLAFALVPVGAQP	
RTRAGYLGLFDTADNNSSVQTLAVEFDNHRNAWDPETYHIGIDVNSIKSIKTTSWNWANG	
QNARVLITYDDTTSLLVASLVHPSQQTSFILSERVDVTKVLPEWVSVGFSATTGNTSNYI	
QTNDVLSWSFASELPNSPDTDGLDLASFVLHEAI	
>P93504_Phaseolus vulgaris
MASSNLLSLALFLVLLTHANSATETSFIIDAFNKTNLILQGDATVSSNGNLQLSHNSYDS	
MSRAFYSAPIQIRDSTTGNVASFDSNFTMNIRTHRQANSAVGLDFVLVPVQPESKGDTVT	
VEFDTFLSRVSIDVNNNDIKSVPWDVHDYDGQNAEVRITYNSSTKVFSVSLSNPSTERAT	
TSLPQWRLEKEVYDWVSVGFSATSGAYQWSYETHDVLSWSFSSKFINLKDQKSERSNVVL	
NQIL	
>P93505_Phaseolus vulgaris
MASSNLLSLALFLVLLTHANSATETSFIIDAFNKTNLILQGDATVSSNGNLQLSHNSYDS	
MSRAFYSAPIQIRDSTTGNVASFDSNFTMNIRTHRQANSAVGLDFVLVPVQPESKGDTVT	
VEFDTFLSRVSIDVNNNDIKSVPWDVHDYDGQNAEVRITYNSSTKVFSVSLSNPSTGKSN	
DVSTTVELEKEVYDWVSLGFSATSGAYQWSYETHDVLSWSFSSKFINLKDQKSERSNVVL	
NQIL	
>Q19K78_Phaseolus coccineus
ATETSFNIDGFNKTNLILQGDAIVSSNGNLQLSYNSYDSMSRAFYSAPIQIRDSTTGNVA	
SFDTNFTMNIRTHRQANSAVGLDFVLVPVQTKSKGDTVTVEFDTFLSRISIDVNNNDIKS	
VPWDVHDYDGQNAEVRITYNSSTKVFAVSLLNPSTGKSINVSTTVELEKEVYDWVSVGFS	
ATSGAYQWSYETHDVLSWSFSSKFINLKDQKSERSNIVLNKIL	
>Q40748_Phaseolus acutifolius
MASSKLLSLALFLLLLTHATATTFDFPTFHKEDKNRLILQGNATISSGGRLRLTGVGSNE	
DPRVDSMGRAFYSTPIQIRDSTGNLASFDNKFTFIIRANNAGHSAYGLAFALVPVGSEPK	
RKQEYLGLFPDAHTVVWCSTPSATVLKSTSTPTRLAQRGFAISTNTTEKTDVQITYESPK	
KNLRVVLHFTNSNVKYDFNAPLYLENDVDRSVSVGFSATSGLKEETTETHDVLSWSFSSK	
FEPFYVKDQKSEGSNILLNQIL	
>Q40749_Phaseolus acutifolius
MASSKFCSVLSLVLFLVLLTHANSACNTSFNFHSFNETNLMLQGQATVSSNGNLQLNTMD	
SMCSAFYSAPIQIRDSTTGNVASFDTNFTINMTSYCKANSAVGLDFALVPVQPKSKGRLL	
GLFKTPDYDRNAGNVTVEFDTFRRRISIDGNHNDIESVPWDVDDYDGQNAEVRITYNSST	
KVLAVSLLNLSTGKSNNVSARMELEKKLDDWVSVGFIGTSGVHQYSFETRDVFSWSFSSK	
FSQHTTSERSNILINQIL	
>Q40750_Phaseolus acutifolius
MASSNFSTVLSLALFLPLLTHANSANDISFNFQRFNETNLILQGDASVSSSGQLRLTNLN	
DNGEPTLSSLGRAFYSTPIQIWDSTTGAVASFATSFTFNIRVPNNAGPADGLAFALVPVG	
SKPKDRGGLLGLFDGSDSRAHTVAVEFDTLYNRDWDPRERHIGIDVNSIKSIKTTPWDFG	
QGEDAEVLITYDSSTKLLVASLVYPSQKTSFIVSDTVDLKSVLPEWVRVGFSATSGITKG	
NVETNDLLSWSFASKLSDGTTSEGLNLANFVLNQIL	
>Q40915_Phaseolus maculatus
MASSKFSTVLSLALFLVLLSHANSANDISFNITTFNETNLILQGDATVSSNGNLQLNDDK	
SDSMGRAFYSAPIQIRDSTTGNVASFDTNFTINLPDVNSPYGLAFALVPVGSQPKRKGRF	
VGLFDKVEYDPKARTVAVAFLNYLYPSPNGRDVVIDVNSIHPYRSHQPRRLRHVIPERQV	
NVRITYNSSTMILAVHEFSPSTEQIYDVSTKVELEENVDDWVSVGFSATSLNRETPDVLD	
WSFSSSLSDDTTSERSNIVLNQIL	
>Q43628_Phaseolus vulgaris
MASSNLLSLALFLVLTHANSASQTFFSFDRFNETNLILQGDAPSSSSGQLRLTNLKSNGE	
PTVGSLGRAFYSAPIQIWDNTTGTVASFATSFTFNIQVPNNAGPADGLAFALVPVGSQPK	
HKGGLLGLFNNDKYDSNAHTLAVELDTCNNRDWDPKPRHIGIDVNSIRSIKTTPWDFVNG	
ENAEVLITYESSTKLLVASLVYPSQKTSFIVSDTVDLKSVLPEWVSVGFSATTGINKGNV	
ETNDVLSWSFASKVSDGTTSEGLNLAKLVLNKIL	
>Q43630_Phaseolus vulgaris
MASSKFFTVLFLVLLSHANSATETSFNIDAFNKTNLILQGDATVTSKGYLRLTDDTEDSM	
GRAFYSVPIQIRDSTTGNVASFSTNFTFIMDEANSTYGLAFALVPVGSEPKANGPFLGLF	
RKPGYDPEAHTVAVVFINHWYPNANGRHLGIDVNSILPIESKPWYVGQGKHAVVQITYVS	
SKKVLTVSLLYPSTGTMYDLYAKKVELEEEVYDWVSVGFSATSGANQWSYETHDVISWSF	
SSKFSDDDDTSERSNILLNNIL	
>Q4H4H3_Phaseolus acutifolius
MASSKFCSVLSLVLFLVLLTHANSACDTSFNFHSFNETNLILQGQATVSSNGKLKLNTYD	
SMCSAFYSAPIQIRDSTTGKVASFDTNFTMNITTNYYKNSAIGLDFALVPVQPKSKGHFK	
TPDYDRNAGTVTVEFDTFRKCISIDSNHNDLNSVPWNVLDYDRQNTEVRITYNSSTKVLA	
VSLLNPITGKSNKVSARMELEKILDDWVSVGFSATSGAYQWGFETNEVLSWSFSSKFSQH	
TTSERSNIVLDKIRSCRLPKPASL	
>Q5QQ35_Phaseolus maculatus
MASSNFSTVLSLALFLVLLSHANSANDISFNITTFNETNLILQGNATVSSNGNLQLTDDK	
DDYMGRAFYSAPIQIRDNTTGNVASFDTNFTIHLPDVNSPYGLAFALVPVGSQPKRKGPF	
LGLFDKVKYDPKARTVAVAFLNYLYPSSNGREIGIDVNSILPEKIEPWYVNQGHQVNVQI	
TYDSSTKFLTVSKRYSFTGQMYNISTKVELEKNVDDWVSVGFSATSVTGETLGVLNWSFS	
SSLSDDTTSERSNIVLNKIL	
>Q5TIL0_Phaseolus maculatus
MASSNFSTVLSLALFLVLLSHANSANDISFNITTFNETNLILQGDATVSSIGNLQLTNDK	
SDSMGRAFYSAPIQIRDSTTGNVASFDTNFTINLPDVNSPYGLAFALVPVGSQPKGKGPF	
LGLFDKVEYDPKARTVAVAFLNYLYPSSNGREIDIDVNSILPDKNGTLYVNEVHQVNVRI	
TYDSSTKFLTVSQFTGQMYNIVTKVDLKKNVDDWVSVGFSATSVKGETLGVLDWSFSSSL	
SDDTTSERSNVVLNKIL	
>Q5W1C1_Phaseolus maculatus
MASSNFSTVLSLALFLVLLTHANSANDISFNITTFNETNLILQGNATVSSNGNLQLTDDK	
DDYMGRAFYSAPIQIRDNTTGNVASFDTNFTIHLPDVNSPYGLAFALVPVGSQPKRKGPF	
LGLFDKVKYDPKARTVAVAFLNYLYPSHNGHDVVIYVNSIIPYGHLWNVILKGQVNVRIT	
YNSSTMILAVHEFFPSTGQSYSVSTNVELEKNVDDWVGVGFSATSVINETLGVLDWSFSS	
SLSDDTTSERSNIVLNKIL	
>Q5W1J9_Phaseolus maculatus
MASSNFSTVLSLALFLVLLSHANSANDISFNITTFNETNLILQGDATVSSIGNLQLTNDK	
SDSMGRAFYSAPIQIRDSTTGNVASFDTNFTINFGFHDVNSPYGLAFALVPVGSQPKRKG	
PFLGLFDKVEYDPKARTVAVAFLNYLYPSRNGRDVVIDVNSILPFRSHQQRRLRHVILER	
HVNVRITYNSSTMILAVHEFFPSTGQSYNVSTNVELEKNVDDWVSVGFSATSVTGETLGV	
LNWSFSSSLSDDTTSERSNIVLNQIL	
>Q5W1K0_Phaseolus maculatus
MASSNFSTVLSLALFLVLLTHANSANDISFNITTFNETNLILQGDATVSSNGNLQLTDHK	
NDSMGRAFYSAPIQIRDSTTGNVASFDTNFTINLPDVNSPYGLAFALVPVGSQPKRKGRF	
LGLFEKAEYDPNARTVAVAFLNYLYPSHNGHDVVIYVNSIIPYGHLWNVILKGQVNVRIT	
YNSSTMILGVNMGQIYGFSKNVELEKIVDDWVSVGFSATSSNGETPNVLDWSFSTRSERS	
NIVLNKIL	
>Q5ZEW6_Phaseolus costaricensis
MASSKLLSLALFLVLLTLANSATETSFNIDGFNKTNLILQGDAIVSSNGNLQLSYNSYDS	
MSRAFYSAPIQIRDSTTGNVASFDTNFTMNIRTHRQANSAVGLDFVLVPVQPKSKGDTVT	
VEFDTFLSRISIDVNNNDIKSVPWDVHDYDGQNAEVRITYNSSTKVFAVSLSNPSTGKSN	
NVSTTVELEKEVYDWVSVGFSATSGAYQWSYETHDVLSWSFSSKFINLKDQKSERSNIVL	
NKIL	
>Q5ZEW7_Phaseolus coccineus
MASSKLLSLALFLVLLTLANSATETSFNIDGFNKTNLILQGDAIVSSNGNLQLSYNSYDS	
MSRAFYSAPIQIRDSTTGNVATFDTNFTMNIRTHRQANSAVGLDFVLVPVQPKFKGDTVT	
VEFDTFLSRISIDVNNNDIKSVPWDVHDYDGQNAEVRITYNSSTKVLAVSLLNPSTGKSN	
NVSTTVELEKEVYDWVSVGFSATSGAYQWSYETHDVLSWSFSSKFINLKDQKSERSNIVL	
NKIL	
>Q5ZEW8_Phaseolus maculatus
MASSNFSTVLSLALFLVLLTHANSANDISFNITTFNETNLILQGDATVSSNGNLQLTDHK	
NDSMGRAFYSAPIQIRDSTTGNVASFDTNFTINLPDVNSPYGLAFALVPVGSQPKRKGPF	
LGLFDKVKYDPKARTVAVAFFNYLYPSSNGREIGIDVNSILPDEMGPWYVNQGHPVNVQI	
TYDSSTEFLTVSKRYSFTGQMYNIFTKVDLKKNVDDWVSVGFSATSVTGETLGVLDWSFS	
SSLSDDTTSERSNIVLNQIL	
>Q5ZEX4_Phaseolus microcarpus
MASSNFSTVLSLALFLVLLTHANSASETSFNFHTFNKTNLILQGDATVSSKGHLRLTDDT	
GDSMGRAFYSAPVQIRDSTTGKVASFDTNFTFNMPVHKENPYGLAFALVPVGSRPKSKGH	
FLGLFDKRNDKEASTVAVAFVNHWYPSSNGRLIGIDVNSILPIERAPWYFGQGRQADVRI	
TYHSSSTVLEVSLYYPSTGKSYDFYSRVKLDEEVDDWVSVGFSATSGLSEVSNETNDLIS	
WSFSSKFSDHTTSESSNLANVVLNKIL	
>Q5ZF99_Phaseolus augusti
MASSNFCTVLSLALFLVLLTHANSANDIFFNIDTFNETNLILQGDATVSSKGHLELTEDT	
SDSMGRAFYSAPIQMRDSTGNASFDTNFTFNIRPSNKLMSGYGLAFALVPVDSQPKRNGR	
LLGLFNTPENDINAHTVAVVFDTFSNRIGIDVNSIQSIESKSWDFRHYKGQKGEVRITYN	
SSSKVLAASLFYPSAGKRYDVSAKVELEDVLDDWVSVGFSATSAYKQTHDVLSWSFSSSL	
SDDTTSEPSNILFNKIL	
>Q6J2U4_Phaseolus vulgaris
MASSNLLSLALFLVLLTLANSATETSFNIDGFNKTNLILQGDAIVSSNGNLQLSYNSYDS	
MSRAFYSAPIQIRDSTTGNVASFDTNFTMNIRTHRQANSAVGLDFVLVPVQPESKGDTVT	
VEFDTFLSRISIDVNNNDIKSVPWDVHDYDGQNAEVRITYNSSTKVFAVSLLNPSTGKSN	
DVSTTVELEKEVYDWVRVGFSATSGAYQWSYETHDVLSWSFSSKFINHKDQKSERSNIVL	
NKIL	
>Q8RVH0_Phaseolus vulgaris
MASSNLLTLALFLVLLTHANSASDTSFNFYSFNETNLILQGDATVSSKGYLQLHTVDSMC	
SAFYSAPIQIRDSTTGNVASFDTNFTMNITTQREANSVIGLDFALVPVQPKSKGHTVTVQ	
FDTFRSRISIDVNNNDIKSVPWDEQDYDGQNAKVRITYNSSTKVLAVSLSNPSTGKSNEV	
SARMEVEKELDDWVRVGFSAISGVHEYSFETRDVLSWSFSSKFSQHTTSERSNILLNKIL	
>Q8RVX8_Phaseolus vulgaris
MASSKLLTLALFLVLLTHANSASDTSFNFYSFNETNLILQGDATVSSKGYLQLHTVDSMC	
SAFYSAPIQIRDSTTGNVASFDTNFTMNITTQREANSVIGLDFALVPVQPKSKGHTVTVQ	
FDTFRSRISIDVNNNDIKSVPWDEQDYDGQNAKVRITYNSSTKVLAVSLSNPSTGKSNEV	
SARMEVEKELDDWVRVGFSAISGVHEYSFETRDVLSWSFSSKLSQHTTSERSNILLNQIL	
>Q8VX17_Phaseolus acutifolius
MASSRFCSVLSLALFLLLLSHANSSNDISFNFDRFNETNLILQGNATVSSSGPLLLTNVK	
SNGEPTEDSMGRAFFSAPIKIWDSRTGKVANFSTHFTFRIRANNEPNSAYGLAFALVPVG	
SEPKSKGRYLGLFEKPYVDPEAQTVAVVLGTLVSNTYPKDRHIGIHVNSIDSINTTRWDF	
FSETDAEVHISYDSSTKLLAVSLYYPSRASRLTYIVSARVELEKVLPEWVSVGFSATSGS	
SEESSETHDVLYWSFSSHLPSEWEKQPEDSNLANIVLNKIL	
>Q9FDW3_Phaseolus vulgaris
GLDFVLVPVQPESKGDTVTVEFDTFLSRISIDVNNNDIKSVPWDVHDYDGQNAEVRITYN	
SPTKV	
>Q9FDW4_Phaseolus vulgaris
GLDFVLVPVQPESKGDTVTVEFDTFLSRVSIDVNNNDIKSVPWDVHDYDGQNAEVRITYN	
SSTKV	
>Q9FDW5_Phaseolus vulgaris
GLDFVLVPVQPESKGDTVTVEFDTFLSRISIDVNNNDIKSVPWDVHDYDGQNAEVRITYN	
SSTKV	
>Q9FDX2_Phaseolus costaricensis
GLDFVLVPVQPKSKGDTVTVEFDTFLSRISIDVNNNDIKSVPWDVHDYDGQNAEVRITYN	
SPTKV	
>Q9FDX3_Phaseolus coccineus subsp. polyanthus
GLDFVLVPVQPKSKGDTVTVEFDTFLSRISIDVNNNDIKSVPWDVHDYDGQNAEVRITYN	
SPTKV	
>Q9FDX4_Phaseolus costaricensis
GLDFVLVPVQPKSKGDTVTVEFDTFLSRISIDVNNNDIKSVPWDVHDYDGQNAEVRITYN	
SSTKV	
>Q9FDX5_Phaseolus coccineus subsp. polyanthus
GLDFVLVPVQPKSKGDTVTVEFDTFLSRISIDVNNNDIKSVPWDVHDYDGQNAEVRITYN	
SSTKV	
>Q9FDY8_Phaseolus vulgaris
GLDFVLVPVQPESKGDTVTVEFDTFLSRISIDANNNDIKSVPWDVHDYDGQNAEVRITYN	
SPTKV	
>Q9FE61_Phaseolus vulgaris
GLDFVLVPVEPKSKGDTLTVEFDTFLSRISIDVNNNDIKSVPWDVHDYDGQNAEVRITYN	
SPTKV	
>Q9FEH3_Phaseolus coccineus
GLDFVLVPVQPKFKGDTVTVEFDTFLSRISIDVNNNDIKSVPWDVHDYDGQNAEVRITYN	
SPTKV	
>Q9FEH4_Phaseolus coccineus
GLDFVLVPVQPKFKGDTVTVEFDTFLSRISIDVNNNDIKSVPWDVHDYDGQNAEVRITYN	
SSTKV	
>Q9FPW9_Phaseolus coccineus
GLAFVLVPVQPKFKGDTVTVEFDTFLSRISIDVNNNDIKSVPWDVHDYDGQNAEVRITYN	
SPTKV	
>Q9FPX0_Phaseolus coccineus subsp. polyanthus
GLDFVLVPIQPKSKGDTVTVEFDTFLSRISIDVNNNDIKSVPWDVHDYDGQNAEVRITYN	
SSTKV	
>Q9FPX1_Phaseolus coccineus subsp. polyanthus
GLDFVLVPVQPKSKGDTVTVEFDTFLSRISINVNNNDIRSVPWDVHDYDGQNAEVRITYN	
SSTKV	
>Q9FPX2_Phaseolus coccineus subsp. polyanthus
GLDFALVPVQPKSKGDTVTVEFDTFLSRISIDVNNNDIKSVPWDVHDYDGQNAEVRITYN	
SSTKV	
>Q9FPX3_Phaseolus costaricensis
GLDFALVPVQPKSKGDTVTVEFDTFLSRISIDVNNNDIKSVPWDVHDYDGQNAEVRITYN	
SSTKV	
>Q9FPX4_Phaseolus vulgaris
GLDFALVPVQPKSKGHTVTVQFDTFRSRISIDVNNNDIKSVPWDEQDYDGQNAKVRITYN	
SSTKV	
>Q9FPX7_Phaseolus vulgaris
GLDFVLVPVEPKSKGDTLTVEFDTFLSRISIDVNNNDIKSVPWDVHDYDGQNAEVRITYN	
SSTKV	
>Q9FPX8_Phaseolus coccineus subsp. polyanthus
GLDFVLVPVEPKSKGDTLTVEFDTFLSRISIDVNNNDIKSVPWDVHDYDGQNAEVRITYN	
SSTKV	
>Q9FPX9_Phaseolus vulgaris
GLDFVLVPVEPKSKGDTLTVEFDTFLSRISVDVNNNDIKSVPWDVHVYDGQNAEVRITYN	
SPTKV	
>Q9FPY0_Phaseolus vulgaris
GLDFVLVPVQPESKGDTVTVEFDTFLSRISIDANNNDIKSVPWDVHDYDGQNAEVRITYN	
SSTKV	
>Q9FPY1_Phaseolus vulgaris
GLDFALVPVQPESKGDTVTVEFDTFLSRISIDANNNDIKSVPWDVHDYDGQNAEVRITYN	
SSTKV	
>Q9FPY2_Phaseolus vulgaris
GLDFALVPVQPESKGDTVTVEFDTFLSRISIDANNNDIKSVPWDVHDYDGQNAEVRITYN	
SPTKV	
>Q9FPY3_Phaseolus vulgaris
GLDFVLVPVQPESKGDTVTVEFDTFLSRISIDANNNDIKGVPWDVHDYDGQNAEVRITYN	
SPTKV	
>Q9FPY4_Phaseolus vulgaris
GLDFVLVPVQPESKGDTVTVEFDTFLSRISIDANNNDIKSVPWDVHDYDGRNAEVRITYN	
FPTKV	
>Q9FPY5_Phaseolus vulgaris
GLDFVLVPAQPESKGDTVTVEFDTFLSRISIDVNNNDIKSVPWDVHDYDGQNAEVRITYN	
SSTKV	
>Q9FPY6_Phaseolus vulgaris
GLDFVLVPVQPESKGDTVTVEFDTFLSRISIDVSNNDIKSVPWDVHDYDGQNAEVRITYN	
SSTKV	
>Q9FPY7_Phaseolus vulgaris
GLDFVLVPVQPESKGDTVTVEFDTSLSRISIDVNNNDIKSVPWDVHDYDGQNAEVRITYN	
SSTKV	
>Q9FPY8_Phaseolus vulgaris
GLDFALVPVQPESKGDTVTVEFDTFLSRISIDVNNNDIKSVPWDVHDYDGQNAEVRITYN	
SPKV	
>Q9FPY9_Phaseolus vulgaris
GLDFALVPVQPESKGDTVTVEFDTFLSRISIDVNNNDIKSVPWDVHDYDGQNAEVRITYN	
SPTKV	
>Q9FPZ2_Phaseolus vulgaris
GLDFVLVPVQPESKGDTVTVEFDTFLSRISIDVNNNDIKSVPWDVHDYDGQNAEIRITYN	
SPTKV	
>Q9FPZ3_Phaseolus vulgaris
GLDFVLVPVQPGSKGDTVTVEFDTFLSCISIDVNNNDIKSVPWDVHDYDGQNAEVRITYN	
SPTKV	
>Q9FPZ4_Phaseolus vulgaris
GLDFVLVPVQPESKGDTVTVEFDTFLSRISIDVNNNDIKSVPRDVHDYDGQNAEVRITYN	
SPTKV	
>Q9FPZ5_Phaseolus vulgaris
GLDFVLVPVQPESKGDTVTVEFDTFLSRITIDVNNNDIKSVPWDVHDYDGQNAEVRITYN	
SPTKV	
>Q9LED5_Phaseolus lunatus
MASSNFCTVLSLALFLVLLTHANSANDIFFDIDRFNETNLILQGDATVSSKGQLELTDET	
SDSMGRAFYSAPIQMRDSTGNASFDTNFTFNMRPSNKVTSGYGLAFALVPVDSQPKRKGR	
LLGLFNTPENDINAHTVAVVFDTFSNRIGIDVNSVQSIESKSWDFRHYKGQKAEVRITYN	
SSSKVLAASLFYPSPGKRYDVSAKVELEEVLDDWVSVGFSATSAYKETHDVLSWSFSSSL	
SDDTTSEPSNILLNKIL	
>Q9LED6_Phaseolus lunatus
MASSKFCTVLSLALFLVLLTHANSANDIFFNIDRFNETNLILQGDATVSSKGQLELTDET	
SDSMGRAFYSAPIQMRDSTGNASFDTNFTFNMRPSNKVTSGYGLAFALVPVDSQPKRKGR	
LLGLFNTPENDINAHTVAVVFDTFSNRIGIDVNSVQSIESKSWDFRHYKGQKAEVRITYN	
SSSKVLAASLFYPSPGKRYDVSAKVELEEVLDDWVSVGFSATSAYKETHDVLSWSFSSSL	
SDDTTSEPSNILLNKIL	
>Q9S9E1_Phaseolus vulgaris
SAVGLDFVLVPVQPESKGDTVTVEFDTFLSRISIDVNNNDIKSVPWDVHDYDGQNAEVRI	
TYNSSTKVFAVSLLNPSTGKSNDVSTTVELEKEVYDWVRVGFSATSGAYQWSYETHDVLS	
WSFSSKFINHKDQKSER	
>Q9S9E2_Phaseolus vulgaris
ATETSFNIDGFNKTNLILQGDAIVSSNGNLQLSYNSYDSMSRAFYSAPIQIRDSTTGNVA	
SFDTNFTMNIRTHRQA	
>Q9SMH0_Phaseolus vulgaris
MASSKFFTVLFLVLLSHANSATETSFNIDAFNKTNLILQGDATVTSKGYLRLTDDTEDSM	
GRAFYSVPIQIRDSTTGNVASFSTNFTFIMGEANSTYGLAFALVPVGSEPKANGPFLGLF	
RKPGYDPEAHTVAVVFINHWYPNANGRQFGIDVNSILPIESKPWYVGQGKHAVVQITYVS	
SKKVLTVSLLYPSTGTMYDLYAKKVELEEEVDDWVSVGFSATSGANQWSYETHDVLSWSF	
SSKFSDDDDTSQRSNILLNNIL	
