# Supplementary material for: Exploring Plant α‐Amylase Inhibitors: Mechanisms and Potential Application for Insect Pest Control
Source: Biotechnol J. 2025 Aug 19;20(8):e70098. doi: 10.1002/biot.70098 (PMC12363435; doi:10.1002/biot.70098)
Supplement: Supplementary file 7 — File S7. Actinobacteria‐derived α‐amylase inhibitor protein sequences of the Streptomyces sp. family. [file BIOT-20-e70098-s004.txt]

>A0A1P8TDR8_Streptomyces alfalfae
MRFEVWAPEAGRAVLECAGATRAMERVSGRAGWWSAEAEATDGTRYGFSLDGGPTLPDPR
SRRQPDGPDGLSAVVDHDRYAWRTPWPGRGVRAAVLYELHVGTFTREGTLDAAANRLGHL
AGLGVTHVELMPLCPFPGRHGWGYDGVSLWAVHEPYGGPEALKRFVDAAHAHGLGVILDV
VHNHLGPSGNHLPAFGPYFTQTHQTPWGAAVNLDAPGSDEVRAYLVGSALAWLRDYRLDG
LRLDAVHALADTRACHFLEELSTAVDALADELGRPLSLIAESDLGDPRLITPRASGGLGL
HAQWNDDFHHALHTALTGEAQGYYADFARAPLAALGKTLTHGFFHDGTYSSFRGRAHGRP
VDRARTPAYRLLGYAQTHDQIGNRAQGDRLSASLSPGLLACAAALTLTSPFTPMLFMGEE
WGASTPWQFFTDHTDPDLAEAVRQGRRREFAAHGWAMEDIPDPQDPATRDRSCLDWSEPE
GGHHARLLAWHRKLITLRAARGDLTDPDLASVRVAYDEEARWFACRRGDLRIAVNLGKEA
VAVPLGGHHARVLAAWEPVEAPGADGVLRLPGESCAVLAAV
>A0A2S1IBF0_Streptomyces nigra
MIPRWPSPWRRRTTHAGRVAAVTVTALAAALVQPLAAKAATPPAPPSDAKLAAEPARHDA
TREQFYFVLPDRFANGDTGNDKGGLTGSRLSTGYDPTDKGFYQGGDLKGLTQRLDYIKGL
GTTAIWMAPIFKNRPVQGTGKDASAGYHGYWITDFTQVDPHFGSNKDLETLIAKAHAKGM
KVFFDVITNHTADVVDYKEKSYEYLSQGAFPYLTKDGRPFDDADHADGARRFPAVDDDSF
PRTPVTGATKKVPSWLDDPTMYHNRGDSTFAGESSEHGDFSGLDDLWTERPEVVSGMEKI
YQRWVRDFDIDGFRIDTVKHVNMEFWTQWATALDSYAAKQGRDDFFMFGEVYTSDTDITA
PYVTQGRLDATLDFPFQEAARQYASQGGSARKLASVFGDDYKYTTDKANAYEQVTFLGNH
DMGRIGTFLKQDNPKATDAELLKKDRLANELMFLSRGNPVVYYGDEQGFTGAGGDKDARQ
TLFASKTADYLDDDQIGTDRTHASDAYDTKAPLYRQISALAELRKANPALADGIQTERHA
ADGPGVYAFSRTDARKGTEYLVAFNNADDARTETFAVGSADTTYSALYGTKDSARSGADK
KVTVTVPAGAAIVLKATGRPAQPAAKPSLTLKAPAAGATGTVEISADVDGGQLNRVVFAA
QTGNGKWRVLGSADHAPYKVRQVIGADVAPGTALRYKAVVIDSAGRTASATAGSTTGTPP
AEEKPTAASRDYAVVHYKRADGDYTDWGVYAWGDIADGEATEWPKSHPFIGRDAYGAFAY
VKLKPGASSVGYLVIDKDGNKDVSADRTIDVTKTGEIWIEQGKEEALTERPEYPAQDKSK
AVLHYHRADGDYDGWGLHTWTGAANPTEWSNPLKPVRTDAYGAVFEVPLAEGASSLSYIM
HKGDEKDLPSDQSLDLKTNGHEVWLLSGQEKYLLPQPAGSAAALDLTTSKAVWIDRNTVA
WNGSEAAASTQLIYSRTGSVTVEDGALTGDDQRWLRLDKATLTDAQKAEFPHLKSYTAWS
VDPRDRDRVREALRGQVVASQRAANGAVLAATGVQLAGVLDDLYDATQADLGPVFHKGRP
TLSVWAPTAQSVKLEIGGSTVAMHRADGTGVWSVTGPASWKNKPYRYVVKVWAPSVRKVV
TNKVTDPYSVALTTNSQRSLLVDLDDRSLAPRGWTTYTKPEAVPLKDAQIQELHVRDFSV
ADPTVPAKDRGTYRAFEHKLSDGSGHLRKLAEAGTSYVHLLPVFDIATIPERREDRTSPD
CDLASFAADSDKQQECVAKAAAKDAYNWGYDPYHYTVPEGSYASDPDGTTRNVEFRRMVK
ALNEDGLRVVMDVVYNHTAASGQADTSVLDRIVPGYYQRLLPDGSVANSTCCANTATENA
MMGKLVVDSIVTWAKEYKVDGFRFDLMGHHPKANILAVRKALDALTLKKDGVDGKKIILY
GEGWNFGEVADDARFVQATQKNMAGTGIATFSDRARDAVRGGGPFDEDPGVQGFASGLYT
EPNTSKANGTEAEQKARLLHYQDLIKVGLSGNLAGYRFTDTSGKEVEGSEVDYNGAPAGY
ADAPGDALAYADAHDNESLFDALAFKLPATVSATDRARMQVLAMATATLSQGPALSQAGT
DLLRSKSLDRNSYDSGDWFNAIHWDCADGNGFGRGLPPAADNASKWPYAKPLLTTVKAGC
PQIEGTSAAYRDLLRIRSTESAFSLGTADQVQAKLSFPLSGKDETPGVITMRLGDLVVVF
NATPERHQQKVASLAGTGYRLHPVQAKGGEPVVRTADYTAGSGTFDVPARTVAVFTRTR
>A0A2S1IJ68_Streptomyces nigra
MTPRTTPPSEPAPQTPVESTTAETKTPAKKAAAKKAPSKKAAQAGTARSAQAVEKAVASM
RKGAAKKGTAKKAPAAAAAKKAVEKTVVAKKAAAKKAAPTEKTAAKKAATTKKAVAKKTT
AKKAATTTATAKKAVAKKAAVKQSPARKTVAKQATARTPAKAAAAKGSTGEGSVPPSAGA
GTGAKKAGARRIPAQQAAQKKIPAQQANEGKGGGEQQPAAPVTVADSAALDAADRDRLLS
GTHHEPHSVLGAHPVPGGVAFRAFRPFALSVTVVAGAVRGELHDDGDGFFTGLLPLRDVP
QDYRLLVAYEGTVQETEDAYRFLPALGDLDLHLIGEGRHEELWRALGAQPMTHQGVTGTR
FTVWAPNARGVSLAGTFNYWDGTGYPLRSLGGTGVWELFVPGIGEGELYKFEITRPDGSK
TLRADPMARRTEAPPNTSSIVYASQYEWGDAAWLERRGTPAPHEAPFSVYEVHLASWRPG
LTYRRLAEQLPAYVKDLGFTHVELMPVAEHPFGGSWGYQVTGFYAPTARLGTPDDFKYLV
DRLHQAGIGVLMDWVPAHFPRDDWALAEFDGRPLYEHEDPLRSAHPDWGTLEFDFGRREV
RNFLVANAVYWCEEFHIDGLRVDAVASMLYLDYSREPGQWVPNEHGGRENLDAVAFLQEM
NATVYRRNPGIVTIAEESTAWDGVTRPTHVTGPGGFGGLGFGLKWNMGWMHDSLQYMTKE
PVHRRYHHDEMTFSMVYAYSENYVLPISHDEVVHGKRSLVSKMPGDWWQQRANLRAYLGF
MWAHPGKQLLFMGQEFAQGAEWSEAHGPDWWLLDPAYGAEADHRGVRDLVRDLNTVYRHT
PALWQRDTDPSGFRWVVGDAADDNVFAFLRYDAEGVPLLAVSNMSPVVREEYRLGVPEEV
PAWHEVVNTDAARYGGGDVVNPDPVKPEPQTWHAHPASIRLTLPPLATVWLRPA
>A0A2S1IKB0_Streptomyces nigra
MQFEVWAPQADRVTLHCDGAANALERDPERAGWWRGEAEARDGTRYGFALDDGPVLPDPR
SRRQPDGPDGLSAVVDHARYDWRTEWAGRPLPGAVLYELHVGTYTREGTLDAAADRLGHL
AELGVTHVELMPLTPFPGTHGWGYEGVSLWAVHEPYGGPEALKRFADRAHSLGLGVVLDV
VHNHFGPSGNHLPAFGPYLTDRHQTPWGAAVNLDAPGSDEVRDYLVGSALAWLRDYRLDG
LRLDAVHALVDTRAIHFLEELSTAVDALAADLGRPLSLIAETDLNDPRLITPRTDGGLGL
HAQWNDDFHHALHTALTSESQGYYADFARAPLAALAKTLTGGYFHDGTYSSFRGRSHGRP
LDRTKVGGHRLLGYSQTHDQVGNRAQGDRLAASLSPGLLACAATLTLTAPFTPMLFQGEE
WAAGTPWQFFTDHTDPELAEAVRRGRRREFAAHGWAEEDVPDPQDPATRERSCLDWSEPG
REPHARVLAWYRRLIALRHEQPDLTDPDLADTKVAFDERARWIAFRRGDVRVAVNLSESP
AAIPLGPRKAEVLAAWEPVESPGADGVLQVPGESAVVLLQS
>A0A2S1IMX8_Streptomyces nigra
MALHETSRPESAGASRSLTAPALDPGDRDRLLAGTHHDPHALLGAHPVPGGIAVRALRPF
ARAVSVLVDGERTALVSEGGGLFSTVLPLPRIPAYTLLVSYQEDGGDEHETHDPYRFLPA
LGELDLHLIREGRHEELWKALGAEPMEHQGVAGTRFTVWAPNAQGVRVAGDFCHWDGTAF
PMRSLGASGVWELFLPGIGEGTRYKFEITSRYGHRFLKADPMARRAEVPPDTASIVHASR
YEWGDARWMAHRGDVPVHEAPFSVYEVHLPSWRPGLTYRQLAEELPAYVADLGFTHVELM
PVAQHPFAGSWGYQVTGFYAPLSRLGGPDDFKYLIDSLHRAGIGVIMDWVPAHFPKDDWA
LARFDGDPLYEPGDARRAEHPDWGTFEFDFGRTEVRNFLVANATYWCEEFHIDGLRVDAV
ASMLYLDYSRESGEWAPNAYGGREDLAAMTFLQEMNATVYRRNPGVVTIAEESTAWGGVT
RPTDSGGLGFGLKWNMGWMHDSLEYIAKEPVHRKYHHNEMTFSMVYAYSENYVLPISHDE
VVHGKQALVSKMPGDWWQRRANHRAYLGFMWAHPGKQLLFMGQEFAQGAEWSEAHGPEWW
LTDPGYASAGDHVGVRDLVRDLNTVYQATPALWQRDTDPAGFQWSLGDAADDNVFAFLRY
DAEGAPLFCVSNFSPVVRHDYALWVPDHVTAWRETLNTDAARYGGSDVTNPGPLKPEDGR
LRLTLPPLATVWLTPGL
>A0A7H0NEU6_Streptomyces sp.
MQFEVWAPEADSVVLEAADVRCAMERDAGREGWWTAGAEASDGDRYGFRVDDGPLLPDPR
SRRQPDGPDGPSAVVDQEAYAWREAWAGRRLNRAVLYELHVGTYTPEGTFDAAAARLGHL
AELGVTHVSLMPVCPFPGVNGWGYEGVSLWAVHEPYGGPEGLKRLVDTAHGLGLGVILDV
VHNHLGPSGNHLPAFGPYFTDTHHTPWGAAVNLDAPGSDEVRAFLLGSALAWLRDYRLDG
LRLDAVHALADARALTFLEELSTAVDALAVEVGRPLGLIAESDLCDPRTTTPRTAGGLGL
HAQWNDDFHHALHTALTGESQGYYADFARAPLAALAKTVTSGFFHDGTFSSFRGRTHGRP
VDVTRTPAHRFVGYAQTHDQIGNRALGDRLATSLTPGLRACAAALVLTGPFTPMLFMGEE
WGARTPWQFFTDHTDPELAEAVRNGRRREFGAHGWAQEEIPDPQDPATRDRSCLDWSEPE
RAPHARLLAWYRELIALRRTLPDLHDPDLASVKTAFDEDARWFAYRRGDLRVVINLAAEP
AAIPLGLGRHRRSGGRVLAAWEPVEAPGADGVLHLPPESCVVLADD
>A0A7H0NGM2_Streptomyces sp.
MTARKPSRKASRKTAEVPVEVPAEAPVDASVDAAVEAAVEASVDVVATPSRAAGTAAAPP
AERVRPRRADAGPPRPRQAGDGQGARPAPALDGADRGRLLAGDHHAPHDVLGAHPIPGGV
LVRALRPFARSVTVVATGLRAELHDDGDGFFAGVLPVPEVPAYRLEVAYDDNTIEVEDPY
RFWPAIGELDLHLIGEGRHEELWRALGAEPMEHQGVAGTRFTLWAPNARGVRITGDFNYW
DGTGFPMRSLGSTGVWELFLPGIGEGTLYKYDICRPDGSHTVRADPMARRTEVPPATASI
VTASHHEWQDADWMAHRGDRPVHEAPFSVYEVHLASWRPGLTYRQLAEQLPAYVKDLGFT
HVELMPVSEHPFGGSWGYQVTGFYAPTSRMGTPDDFRFLVDALHRAGIGVIMDWVPAHFP
RDDWALAEFDGRPLYEHSDPQRAAHPDWGTLEFDYGRTEVRNFLVANATYWCEEFHIDGL
RVDAVASMLYLDYSREDGQWSPNEFGGRENLDAVSFLQEMNATVYRRNPGVVTIAEESTA
WDGVTRPTDGGGLGFGLKWNMGWMHDSLQYIAKEPIHRKYHHNEMTFSMVYAYSENYVLP
ISHDEVVHGKQALVSKMPGDWWQQRANHRAYLGFMWAHPGKQLLFMGQEFAQGAEWSEGH
GPDWWLLDPSYGASGDHRGVRTLVGDLNAVYGAVPALWQRDTVPEGFSWVDGGAAEDNVF
AFLRYDADGSPLLAVSHFSPAVRSDYRLGVPETGAEGWVEVLNTDAARYGGGDVRNEEPL
KAEAVPAHGRPCSISLTLPPLATVWFRPA
>A0A7H8ZM75_Streptomyces sp.
MRFEVWAPEADSVVLEAADVRSPMERDPGREGWWTAWAEASDGDRYGFRLDDGPLLPDPR
SRRQPDGPDGPSAVVDQEAYAWRGPWAGRRLNRAVLYELHVGTYTPEGTFDAAAARLGHL
AELGVTHVSLMPVCPFPGVNGWGYEGVSLWAVHEPYGGPEGLKRFVDAAHGLGLGVVLDV
VHNHLGPSGNHLPAFGPYFTDTHHTPWGAAVNLDAPGSDEVRAFLLGSALAWLRDYRLDG
LRLDAVHALADTRALTFLEELSTAVDALAAEVGRPLGLIAESDLCDPRTTTPRPAGGLGL
HAQWNDDFHHALHTALTGEAQGYYADFARAPLAALAKTVTSAFFHDGTWSSFRGRTHGRP
VDVSRTPAHRFVGYAQTHDQIGNRALGDRLASALSPGLQACAAALVLTGPFTPMLFMGEE
WGARTPWQFFTDHTDPELAEAVRNGRRREFGAHGWAEEEIPDPQDLATRDRSCLDWAEPE
REPHARLLAWYRELIALRRTLPDLHDPDLAAVKTAFDEDARWFAYRRGDVRVVVNLADRP
AAIPLGLGRHRRSGGRVLASWEPVEAPGPDGVLHLPPESCVVLADD
>A0A7H8ZMH8_Streptomyces sp.
MTARKPSRKASRKSAEIPVELPVEAPVEPSAAPAAAPAAPAETTADATASASAAPTPAAT
TTATKPAPAKRARTTRAEAVPPRPRQAAEGQGARPAPALDTADRGRLLAGDHHAPHDVLG
AHPIPGGVLVRALRPYARSVTVLATGSRTELHDDDDGFFSGVLPVPEVPEYRLEVRYEDN
TIEIDDPYRFWPAIGELDLHLIGEGRHEELWRALGAQPMVHQGVAGTRFTVWAPNARGVR
VTGDFTYWDGTGTPMRSLGSTGVWELFLPGVGEGALYKYDICRPDGSHTVRADPMARRTE
VPPSTASIVTAPHHEWQDADWMAHRGDRPVHEAPFSVYEIHLASWRPGLTYRQLAEQLPA
YVRDLGFTHVELMPVAEHPFGGSWGYQVTGFYAPTSRMGTPDDFRFLVDALHRAGIGVIM
DWVPAHFPRDDWALAEFDGRPLYEPSDPRRAAHPDWGTLEFDYGRTEVRNFLVANATYWC
EEFHIDGLRVDAVASMLYLDYSREDGQWSPNEFGGRENLDAVAFLQEMNATVYRRNPGVV
TIAEESTAWDGVTRPTDSGGLGFGLKWNMGWMHDSLQYIAKEPVHRKYHHNEMTFSMVYA
YSENYVLPISHDEVVHGKQALVAKMPGDWWQQRANHRAYLGFMWAHPGKQLLFMGQEFAQ
GAEWSEGHGPDWWLLDPAYDASGDHRGVRTLVGDLNAVYGAVPALWQRDTSPEGFSWVDG
GAAEDNVFAFLRYDADGSPLLAVSHFSPAVRTDYRLGVPETGAEGWVEVLNTDAARYGGG
DVRNEEPVKAEAVPAHGRPSSISLTLPPLATVWLRPA
>A0A0F4IAB5_Streptomyces sp.
MTAAGLLLTPATAPSAAAATGSPAPACVEYVQSWRYTDVHNGCGDTVAVTVEYTNGQWAP
CRALEPGGRATFSGYGTGGNYVTGLRTCDPAPATADRPAS
>A0A0F7VLV0_Streptomyces leeuwenhoekii
MRNRNRILRRSVCRAATAVAPLVALLVPGPASAAPATAEPAPSCVVLYESWRYTQAGNDC
AVPMTVKVVYQDGAEGLCHTVRPGEITTVGEGYLGSYGHARYAALCP
>A0A0M8U6T7_Streptomyces sp.
MTAAGLLLTPATAPSAAAATGSPAPACVEYVQSWRYTDVHNGCGDTVAVTVEYTNGQWAP
CRVLEPGGRATFSGYGTGGNYVTGLRTCDPAPATADRPAS
>A0A0M8UKD6_Streptomyces sp.
MTALTAAGLLLAPATTPPAAAATGSPAPACVEYAQSWRYTDVHNGCGDTVSVTVEYTNGQ
WAPCRVIEPGGRATFSGYGTNGNYVTGLRTCDPAPATAERPAS
>A0A117QI35_Streptomyces antibioticus
MRHMTTRIAQISRHTALATMTTAGLLLITARPAVAATEIPAPPCVEYYQSWRYTDVHNGC
QETVAVTVEYTNHQWALCRVIEPGNWATFSGYGFNGNYVTGLWTCAPDGANADNP
>A0A1A9QX78_Streptomyces noursei
MANLMTRISRPVALAGGVAAAGLLMALTATPPAAAAAATTTPPECVQYYSSWRYTDVHNG
CDVTVAVTVEYTDGQAAPCRVIEPGAWATFAGYGTQANYVTGLRTCEPATTSGA
>A0A1D3DLF3_Streptomyces thermolilacinus
MRSMSNLMKRGSHPATLAAVTAAGLLVALAAAPSASAATESAAPECVQYSQSWRYTDVFN
GCGETVAVTVEYTNGQWAPCRVIQPGQSATFAGYGTDGNYVTGLRTCDPAATSGA
>A0A1E5PL13_Streptomyces subrutilus
MAAPTQWGDTVFVTGSTPELGSWSPDAAVPLSSASAPVWTASLVLEGAASVSFKYLIKRA
DGSVVWEQADNRAMTTPSDGSSFTTHDTFRDTVGTPASGIAPDCVVAHASWRYTAVTNRC
GMPLHLQALHQGGAASDCRWIGAGSTATFAGYGPFRDYVLAVNHC
>A0A1P8TBC1_Streptomyces alfalfae
MYGRTARSRRRAALATALVAAAAGSLGAGARAQAAPGSTPAPAHAAASAPAKAKAKTEAG
GKGVTAVMFEWKFDSIAQACTDTLGPAGYGYVQTSPPQERLTGPSWWTAYQPVSYKIASR
LGDRDAFKSMVDTCHKAGVKVVADAVINHMTNAQGTGSGGTEFTKYDYPGVYGARDMDNC
QRDIKDYTQREESQNCELGGLADLDTGEDHVRDSIAGYLNDLLGLGVDGFRVDAAKHIPA
DDLKAIKARLTNPDVPWKQETLPGPGEQVQPGEYLGTGLAQEFTYAYTLKGAFESGGLAG
LKNIADGKLPSGSAGVFVANHDTERQGNVLTYKQGAPYTLAHVFMLAFPYGSPDVHSGYA
FANKDDGPPADGKADCSGDAWVCQHAQKEITAMVGFRNAVGDAELTDWWDDSGSAIAFGR
GTKGFVAVNGGDGELERTFQTSLPAGEYCDVQAGKPVTVDDGGKLTATVAAKSALALHAD
ARSCA
>A0A1P8TBD3_Streptomyces alfalfae
MAARKTGVRRPLAATLALAAGVAGGLVAGAPQAQAAPPGGKDVTAVLFEWEYASVAKACT
DQLGPDGYGAVQVSPPQERLQGEAWWAAYQPVSYKIGTRLGDRSAFKNMVDTCHSAGVKV
VADAVINHMTNASGTGSAGSRFTKYDYPGTYSRFDMDNCQASISNYQDRWNTQNCELGGL
ADLDTGEEYVRGRIATYLNDLLSLGVDGFRVDAAKHIPVDDLKNIKSRLNKQDVYWKQET
LYGANEAVSPSEYTAVGDAQEFRYAWDLKRVFNDEKLAYLKNYGEGWGYMPGSKSSVFVT
NHDTERHGQSLNYKDGAKYTLAHVFMLALPYGSPDVHSGYEFSNNDAGSPDGGHVKACYN
DGWKCQHAWPEIKSMVKFRNAAHGKGMTNWWDNGNDAIAFGRGDKAYVVINHEGHAVNRT
FQTSLAAGTYCDVQGRRTVNVNGSGQFTASVAPDTALALHVGARKC
>A0A1P8TS25_Streptomyces alfalfae
MLSIRNNAPAAWRSTLMLVALLAVLLVGTAPHARAATTQGASISFRVQATTEGETLFISG
DAPELGSWDPAEAVPLGTTASSYPRWSTSVRLPVGTTVQYKYIKRSPTGTVTWESTPNRT
LTVVQDSPGTYDSWNVSPAALTLRAEAR
>A0A1Q5J4R5_Streptomyces sp.
MRPAALAATAVVALLMALTAAPSAGAAAEAAAPGCVQYHSGWRYTNVVNGCDFTVAVTVE
YTDGQAAPCRVIEPGAWATFAGYGSQFNYATGLRTCDPATASGV
>A0A1S2KC06_Streptomyces sp.
MPGMTNRLKHIARPAAVAALAAAGFLATLAAAPPAAAAAGSAAPECVEYYQSWRYTDVRN
GCGDTVAVTVEYTNGQWAPCRVIQPGEWATFAGYGTNGNYVTGLRTCDPAAASGA
>A0A1S2KIN5_Streptomyces sp.
MPGMTNRLKHIARPAAAAALAAVGFLATLAAAPSAAAAAGSAAPECVEYYQSWRYTDVRN
GCGDTVAVTVEYTNGQWAPCRVIQSGEWATFAGYGTNGNYVTGLRTCDPAAASGA
>A0A1V4DTM4_Streptomyces sp.
MRHMTTRIAQISRHTALATMTTAGLLLITAHPAGAATEIPAPSCVEYYQSWRYTDVHNGC
QDTVAVTVEYTDHQWAPCRVLDPGNWATFSGYGPNGNYVTGLWTCTPDRAGADNP
>A0A209CVC7_Streptomyces sp.
MSRMKRVKRTLALAAVSAAGLLMTVAATPSVAAPAQSPAPACVEYYQSWRYTDVVNNCAE
TVAVTVEYTNGQDAPCRVIAPGAWATFAGYGTDGNYAIAVRTCEPSVAEVAP
>A0A2S1IBD6_Streptomyces nigra
MARRTLSVAAALAAALTTSSLVMHPTEAAASPPGSKDVTAVLFEWKFASVAKECTTTLGP
AGYGYVQVSPPAEHIQGSQWWTSYQPVSYKIAGRLGDRAAFQNMINTCHAAGVKVVVDTV
VNHMAAGNGTGTGGSSYTKYNYPGLYSSYDFDDCTAQIGNYQDRWNVQHCELVGLADLDT
GEDYVRGALATYMNDLLSLGVDGFRIDAAKHIDTADLANIKSRLSNPNAYWKQEVIHGSG
EAVQPGEYTRNGDVQEFRYAYDLKRVFNNENLAYLKNYGEGWGYLSSSSAGVFVDNHDTE
RNGSTLSYKDNANYTLANVFMLAWPYGAPDINSGYEFTDHDAGPPNGGTVNACWQNGWKC
QHNWPEIKSMVAFRNATRGQAVTNWWDNGGDAIAFGRGSKGFVAINHESGSLSRTYQTSL
PAGTYCNVQNNSTVTVNSAGQLTATLGANTALAVYAGKSSC
>A0A2S1IMQ3_Streptomyces nigra
MTVNEPVLDTFEDTPVKDRDPDWFKRAVFYEVLVRSFQDSNGDGVGDLKGLTAKLDYLQW
LGVDCLWLPPFFKSPLRDGGYDVSDYTAVLPEFGNLADFVEFVDAAHQRGMRVIIDFVMN
HTSDQHPWFQESRKDPEGPYGDYYMWADDDKAYPDARIIFVDTEASNWTFDPVRKQYYFH
RFFSHQPDLNYENPAVQEEILSALKFWLDLGIDGFRLDAVPYLYAEEGTNCENLPATHAF
LKRVRREIDAMYPDTVLLAEANQWPEDVVDYFGDYASGGDECHMAFHFPVMPRIFMAVRR
ESRYPVSEILAKTPAIPSGCQWGIFLRNHDELTLEMVTDEERDYMWAEYAKDPRMRANIG
IRRRLAPLLDNDRHSIELFTALLLSLPGSPILYYGDEIGMGDNIWLGDRDAVRTPMQWTP
DRNAGFSTCDPGRLCLPTIMDPVYGYQVTNVEASMSSPSSLLHWTRRMIEIRKQNPAFGL
GSYTELNSSNPAVLAFLREYEDDLVLCVHNFARFSQPTELDLREFSGRVPVELFGGVRFP
AIGELPYLLTLGGHGFYWFRLTRVASRIGRRS
>A0A2S1IQP3_Streptomyces nigra
MRPMAIHMMRHVPTLIAVPAFLSMGVLTPLTAAPSAAVALEGPAPQCVEYFQSWRYTDVH
NGCDDAVSVTVEYTNNQWAPCRVIEPGGRATFAGYGTSGNHVTGLRTCDPASPTTGA
>A0A2S1IQP9_Streptomyces nigra
MGGSTLVQDEPVAAPPDVRPAGPGPTGELGPRRVRLVFLALMLALLLAALEQMIVATALP
KIVGELHGLDRMSWAITAYLLTATVGLPIYGKLGDLLGRKGVFQFAIVVFVVGSALAGRA
TTMDQLIAYRAVQGVGAGGLMIGVQAIIADIVPARERGRFMGLIGAAFGLASVAGPLLGG
YFTDHLSWRWCFYINVPFGLVTLAVVAVVLKLPKPARRARLDVLGSLLLAAASTCLVLLT
SWGGTEHAWDSRVILGLAAGAAAASLLFLVAERFAVEPLIPLRLFRDSVFNVTGLVGLVI
GVALFGAASYLPTYLQMVDGATATESGLLMLPMMGGIVGASIVCGQLISRTGRYRIYPLL
GSALSAVGMWLLSRLETDTPRLHHSLWMAVLGAGIGMVMPVLVLAVQNSVRPSDLGTATS
ANNYFRQIGGSVGAAVFGTLFAGRLTDALADRLPADTGGALPAAEAITPQLVHSLPPALR
DAYIQAYADAMPRIFLYLVPVLVLGLLIAFFLKEKPLVTHDAPTEETTIPASVPQARSPH
GTSPTVRGAVQHADGTVVPRAALTLIDVAGQQVGRASSGEDGRFALATPGPGSYVMIAAA
GGHQPQAVSVTVGERPVDLDILLGGAGRLAGRVLSPDGTPVDATVTLTDVHGEVVATTRS
ERESGYVITELIAGEYTLAASSAAFRPAAVPVTVKAARETRQDIELAGGAALRGTVRAGG
GRPVEDARVTLLDAAGNVVDTLTTGPDGTFRFTDLASGEYTVIAAGYPPVATVLQVARGG
RTERDLQLGHED
>A0A2U2ZKG0_Streptomyces sp.
MRDMTTHIARITRHAALAVVATAGLLLSTARPAGAATEVLAPQCVEYHQSWRYTDVHNGC
QDTVAVTVEYTNDQWAPCRVIEAGGWVTFSGYGPNGNYVTGLWTCVPDRASADNL
>A0A2U9PBQ0_Streptomyces actuosus
MRIRVLRHAALVGAGAALALSPLAAGPASADTTASEPAPSCVSLYQSWRYAQADNGCAET
VTVKVVYEDDTEGLCYAVAPGQITTVGDGYIGQHGHARYLARCL
>A0A370W0C0_Streptomyces sp.
MHPMAIHMMRRVPTLIAVPAFLSLGVLTPLTAAPSEAVALEGPAPQCVEYFQSWRYTDVH
NGCDDAVSVTVEYTNNQWAPCRVIEPGGRATFAGYGTNENYVTGLRTCDPASPTTGA
>A0A3S8Y247_Streptomyces sp.
MKRVKRTLALAAVSAAGLLMTVAATPSVAAPAQSPAPACVEYYQSWRYTDVVNNCAETVA
VTVEYTNGQDAPCRVIAPGAWATFAGYGTDGNYAIAVRTCEPSVAEVAP
>A0A429P778_Streptomyces sp.
MRRMTNLMKRMSRPVTLAASTAAGLLMPLAATAPSAAAATGSPVAECVEYFQSWRYTDVH
NGCADAVSVTVEYTHGQWAPCRVIEPGGWATFAGYGTDGNYVTGLRTCDPATPSGV
>A0A4P8TE89_Streptomyces sp.
MRRMTNLMKRMSRPVTLAASTAAGLLMPLAATAPSAAAATGSPVAECVEYFQSWRYTNVH
NGCADAVSVTVEYTHGQWAPCRVIEPGGWATFAGYGTDGNYVTGLHTCDPATPSGV
>A0A4V3T7Z4_Streptomyces sp.
MRGMTNLLKRISRPATLGAMTAAGLLVALTAAPSASAATDVPAPECVQSYQSWRYTDVFN
GCGETVAVTAEYTNGQSAPCRVLAPGAWATFAGYGTDGNYVTGLRSCDPLATSGA
>A0A5N8VNU6_Streptomyces adustus
MSRPLALAAMSAAGLLTTLITAPSAVAATGSPAPECVEYFQSWRYTDVHNRCGDTVSVTV
EYTDGQWAPCRVIAPDGWATFSGYGTNGNYVTGLRTCDPVLVTTEGA
>A0A7H0NGM0_Streptomyces sp.
MIVNEPVHDTFEDTPAKDRDPDWFKRAVFYEVLVRSFQDSNGDGIGDLKGITAKLDYLQW
LGVDCLWLPPFFKSPLRDGGYDVSDYTAVLPEFGDLADFVEFVDASHQRGMRVIIDFVMN
HTSDQHEWFQQSRTDPDGPYGDYYVWADDDKQFQDARIIFVDTETSNWTFDPVRKQYYWH
RFFSHQPDLNYENPAVQEEILAALRFWLDLGIDGFRVDAVPYLYQREGTNCENLPETHHF
LKRVRKEIDANYPDTVLLAEANQWPEDVVDYFGDYEQGGDECHMAFHFPVMPRIFMAVRR
ESRYPVSEILAKTPEIPKNCQWGIFLRNHDELTLEMVTDEERDYMYAEYAKDPRMRANIG
IRRRLAPLLDNDRNQIELFTALLLSLPGSPILYYGDEIGMGDNIWLGDRDAVRTPMQWTP
DRNAGFSSSDPGRLYLPTIMDPVYGYQVTNVEASMASPSSLLHWTRRMIEIRKQNPAFGL
GEYTELPSSNPAVLAFTREYKDDLVLCVHNFSRFAQPTELDLRSFDGRHPVELIGGVRFP
AIGQWPYLLTLAGHGFYWFRLRKDAPPA
>A0A7H0NQM1_Streptomyces sp.
MARRPLSVALALVAGAAALVIPTGFGAAGTAQAAAPGDKDVTAVMFEWKFASIAKACTDT
LGPAGYGYVQVSPPQEHIQGGQWWTSYQPVSYKIAGRLGDRAAFSAMVNTCHSAGVKVIA
DSVINHMSAGSGTGTGGSAYTKYDYPGLYSGADMDDCRAQISNYNDRGNVQNCELVGLAD
LDTGEDYVRGKIAGYLNDLLSLGVDGFRIDAAKHMPAGDLATIKSRLTNPNVYWKHEAIY
GAGEAVSPSEYLGSGDVQEFRYGRSLKQVFLNENLAHLKNFGEGWGFMESGKSAVFVDNH
DTERGGDTLNYKNGSAYTLASVFMLAYPYGSPDVHSGYEFSDHDAGPPNGGQVNACYSDG
WKCQHAWREISSMVGFRNTARGQGVTNWWDNGGDQIAFGRGNKAYVAINHEGSALTRTFQ
TSLPAGDYCDVQSGKGVHVNGSGQFTATVPAGTAVALHTGARTCGGGGTNPDPDPGNGTS
GASFGVNATTQPGQNIHVTGDQAALGDWNPANAPKLDPAAYPVWKLDVNLPAGTTFAYKY
VRKDGSGNVTWESGANRTATVPASGKVTLTADVWRS
>A0A7H0NQM2_Streptomyces sp.
MSRTILGRWTVAALCAALLPVVPAATAAASPRPPSPPSDAGLARESARHDLTREQFYFVL
PDRFANGDASNDRGGLTGSRLEHGYDPTDKGFYQGGDLKGLTRKLDYIKGLGTTAIWMAP
IFKNRPVQGTGKDASAGYHGYWITDFTQVDPHFGTNADLEKLIDKAHAKGMKVFFDVITN
HTADTVDHAEKAYGYKPKGAFPYLDEDGRPFDDRDGVKKVDRDSFPYTPVQAPGTGAKVP
SWLNDPTMYHNRGDSTWAGESNEYGDFSGLDDLWTERPEVVKGMAKIYQKWVRDFDIDGF
RIDTVKHVDLDFWTQWATALDDYAAKRGRDDFFMFGEVYSADTEVTSPYVTRGRLDSTLD
FPFQDAARQFASQGAPADKLASVYGNDYRYTTDKANAYEQVTFLGNHDMGRIGTFLKQDN
PKADDAELLKRARLANELMFLGRGNPVIYYGDEQGFTGAGGDKDSRQTLFASKTADYLDD
DQLGTDRTHASDAYDTKHPVYRSIAALSKLTEAHPALRDGTQIERFAEGSVYAASRIDTR
RPYEYLVASNNGTSPRKVQLATESADMNFRTLYGGSGTVRSGRDKRVTVTVPALSSIVLK
ADRIVAAPAAKPAISIEAPAAGATGTVEITADVDGGQLNRVVFAAQVGNGKWKTLGTADH
APYKVTQHLDTTVKAGTPLRYKAVVVDRTGRTSSALASSTAGQAPPPGKPVAVERDRAVV
HYQRPDGDYDGWQLKSGDRTAEFIGRDAYGAFAWIDLEKGTDSVPYTVEKNGTADGPQRT
IDLGATGQVWIEQGKDGQQAEAPETPPQDTTKAVLNYHRPDGDYDGWGLHTWAGAKEPTD
WAEPLMPVEKDAYGVTFEVPLVDGATSLSYILHKGDEKDLPSDQSLDLATYGHEVWMLGG
KPGYLLPQTGGGAAPDLSKAEAQWIDANTVVWKVKTTDATSQQLVYAKKGGISVVDGALS
DEGQWLRLQQGELSAAQKAKFPHLKDYPAFTVDARDRDRVRESLRGQLIATQRAANGALL
AATGVQTAGILDDLYGRKAASAELGPVFRKSTPTLSVWAPTARTVSLELDGRTHPMKRDD
RTGVWSVTGKKNWRGKPYRYAVTVWAPTVQKLVTNKVTDPYSTALTADSARSLVVDLTDP
KLAPRGWSGLKKPAATPLRDAQIQELHVRDFSVTDRTARHPGEYLAFTDTRSKGMKHLKK
LADSGTSYVHLLPVFDIGTVPEKKKDQQKPACDLSVYAPDSEEQQACVSKAAAKDGFNWG
YDPLHYTVPEGSYASDPDGTRRTVEFRQMVQGLNRAGLRTVMDVVYNHTVASGQDDKSVL
DRIVPGYYQRLLEDGAVATSTCCANTAPENTMMGKLVVDSIVTWAKEYKVDGFRFDLMGH
HPKDNILAVRKALDGLTLAKDGVDGKKIILYGEGWNFGEIADDARFVQATQKNMAGTGIA
TFSDRARDAVRGGGPFDEDPGVQGFASGLYTDPNSSPANGTRAEQKARLLHYQDLIKVGL
TGNLADYTFTDTSGRTVKGSEVDYNGAPAGYAAAPGDALAYSDAHDNETLFDTLAFKLPA
STTAAERARAQVVAMAASVLSQGPSLSQAGTDLLRSKSLDRNSYDSGDWFNALHWDCRDG
NGFGRGLPPAADNQDKWAYAKPLLAATGTIAPDCAQIDGASAAYRDLLTIRTTEKEFSLS
TADQVRSTLSFPLSGTAETPGVITMRLGDLVVVLNAAPTAADQRLAAPAGKTYALHPVQA
KGADPTVKRARYDGESATFTVPGRTVAVFTLR
>A0A7H8ZK48_Streptomyces sp.
MVGGITLVKDEPDGPGREGPDEPGPGGPADPGGPASRGSDAGAPVPDGSTATVEALAVPP
PPLPGAGPGPAAAEISPRKVRMVFLGLMLTLLLAALDQMIVATALPKIVGELHGLEKMSW
AVTAYLLASTIVLPLYGKLGDLFGRKGVFQFAIIVFIIGSALAGWSRTMDELIAFRALQG
IGGGGLMIGVQAIIADIVPARERGRYMGLIGAVFGLASVAGPLLGGFFTDHASWRWCFYI
NVPFGLVTLAVIAVVLKLPRPAARPRLDVLGAALLAVASTCLVLVTSWGGTEYDWTSGTI
LGLSAGAVASTVLFVAAERRAAEPIIPLRLFRDSVFNVTGLVGAVLGVALFGAASYLPTY
LQMVDGVSATESGLLMLPMMMGIVGGSIVSGQLITRTGRYRIYPIVGSAVSVVGMALLSL
LEADTSVLAYSFYQAVLGIGIGLVMSVLVLAVQNSVRPSDLGTATSANNYFRQIGGSVGA
AIFGTLFAGRLSDALGERLPTGAELPDPASITPQIVHAMEPALRDAYIQAYVDAMPRIFL
YLVPVLVLGLVLAFFLKEKPLVSHHSPEAAAETTMPIPAARADSAPPASGYLSGVPVHGR
VQHPDGTTVPRAALTLIDVQGNQIGRGASGDDGRYALSVPGAGSYVLIAAAGGHQPQAVS
VTVGERPVELDVVLGGAGRLAGSVLTPDGAPVHDAAVTLTDVRGDVVASTRTGREGGYVI
GELIAGEYTLAASAPAFRPAALPVSVQAARETRQDIELAGGAVLRGVVRATGGRPVEDAR
VTLLDAAGNVVDTLTTGADGSFRFVDLPSGEYTVIAAGYPPVATVLQVAGGGRTERDLQL
GHED
>A0A7H8ZNE1_Streptomyces sp.
MIVNEPVPDTFEDTPAKDRDPDWFKRAVFYEVLVRSFQDSNGDGIGDLKGITAKLDYLQW
LGVDCLWLPPFFKSPLRDGGYDVSDYTAVLPEFGDLADFVEFVDAAHQRGMRVIIDFVMN
HTSDQHEWFQQSRTDPDGPYGDYYVWADDDKQFQDARIIFVDTETSNWTFDPVRKQYYWH
RFFSHQPDLNYENPAVQEEILAALRFWLDLGIDGFRVDAVPYLYQREGTNCENLPETHNF
LKRVRKEIDANYPDTVLLAEANQWPEDVVDYFGDYASGGDECHMAFHFPVMPRIFMAVRR
ESRYPVSEILAKTPAIPKNCQWGIFLRNHDELTLEMVTDEERDYMYAEYAKDPRMRANIG
IRRRLAPLLDNDRNQIELFTALLLSLPGSPILYYGDEIGMGDNIWLGDRDAVRTPMQWTP
DRNAGFSSSDPGRLYLPTIMDPVYGYQVTNVEASMASPSSLLHWTRRMIEIRKQNPAFGL
GEYTELPSSNPAVLAFTREYQDDLVLCVHNFSRFSQPTELDLRSFDGRHPVELIGGVRFP
AIGQLPYLLTLAGHGFYWFRLRKDAPPA
>A0A7H8ZVV7_Streptomyces sp.
MARRPLSAALALVAGAAALVVPTGLGTASPALAAAPGDKDVTAVMFEWKFASIAKACTDT
LGPAGYGYVQVSPPQEHIQGGQWWTSYQPVSYRIAGRLGDRAAFSAMVNTCHSAGVKVVA
DSVINHMAAGNGTGTGGSAYTKYDYPGLYSGADLDDCRSQISNYNDRGNVQNCELVGLAD
LDTGEDYVRGRIAGYLNDLLSLGVDGFRIDAAKHMPAADLAAIKSRLTNPNVYWKQEAIH
GAGEAVSPSEYLGTGDVQEFRYGRSLKQVFLNENLAHLKNFGEGWGFMESGKSGVFVDNH
DTERGGDTLNYRHGSAYTLAAVFMLAYPYGSPDVHSGYEFSDHDAGPPNGGQVNACYSDG
WKCQHAWREISSMVGFRNAARGQGVTDWWDNGGDQIAFGRGDKAYVAINHEGSALNRTFQ
TSLPAGDYCDVQSGKGVTVNGSGRFTATVPAGAAVALHANARTCSGGGTDPGPGPGNGSS
GASFGVNATTQLGQNIHVTGDQAALGNWNPANAPKLDPATYPVWKLDVNLPAGTTFAYKY
VRKDASGNVTWESGANRTATVPASGKVTLTADVWRG
>A0A7H8ZX34_Streptomyces sp.
MTRTTLRRGAVAVLCAALLPVVPAATAAASPRPPAPPSDAGLAREAARHDLTREQFYFVL
PDRFANGDTSNDRGGLTGSRLDHGFDPTDKGFYQGGDLKGLTQKLDYIKGLGTTAIWMAP
IFKNRPVQGTGKDASAGYHGYWITDFTQVDPHFGTNADLEKLIDKAHAKGMKVFFDVITN
HTADTVDYAEKAYGYKPKGAFPYLDADGRPFDDREGVKKVDRDSFPYTPVQAPGTGAKVP
AWLNDPTMYHNRGDSTWAGESNEYGDFSGLDDLWTERPEVVDGMAKIYQKWVRDFDIDGF
RIDTVKHVDLDFWTQWATALDAYAAKRGRDDFFMFGEVYSADTEVTSPYVTRGRLDSTLD
FPFQDAARQFASQGASADKLASVYGNDFRYTTDKANAYEQVTFLGNHDMGRIGTFLKQDN
PKADEAELLKRARLANELMFLGRGNPVIYYGDEQGFTGAGGDKDSRQTLFASKTADYLDD
DQLGTDRTHASDAYDPKHPVYRSIAALSKLTEEHPALRDGTQTERLADGSVYATSRIDTG
RPYEYLVASNNGTSPREVQLATESAEMNFRTLYGGSGTVRSGKDKKVTVTVPALSSVVLK
ADRAVGAPAAKPGISLKAPAAGATGTVEISADVDGGQLNRVVFAAQVGNGKWQTLGTADH
APYKVTQYLDRTVKAGTPLRYKAVAVDRTGRTAGALASTTAGQAPPTPKPVAVERDRAVV
HYQRPDGDYTGWQLKSGDRTAEFIGRDAYGAFAWIDLEKGADSFPYTVEKNGTADGPQRT
VDLGATGQVWIEQGKDGQTAEAPETPPQDTTKAVLHYHRPDGNYDGWGLHTWGGAKEPTD
WAKPLTPVKKDAYGVTFEVPLADGAAGLSYILHKGDEKDLPSDQSLDLATYGHEVWMIGG
KPGYLLPQTGGGAAPDLSRAEAQWIDANTVVWKVKATDATSQQLVYAKKGGISVVDGALS
DEGRWLRLRQGELSETQKAKFPHLKDYPAFTVDPRDRDRVRDSLRGQLIATQRAANGALL
AATGVQTAGILDDLYGRKAASAELGPVFSKAAPTLSVWAPTAQTVALELDGRTVPMKRDD
RTGVWSVRGKKSWQGKPYRYAVTVWAPTVQKLVTNKVTDPYSTALTADSARSLVVDLTDP
ELAPRGWSGLKKPAATPLRDAQIQELHVRDFSITDRTAKHPGEYRAFTDTRSKGMKHLKK
LADSGTSYVHLLPVFDIGTVPEKKKDQATPDCDLAAHAPDSEKQQECVSRAAAKDGFNWG
YDPLHYTVPEGSYASDPDGTRRTVEFRQMVQGLNQAGLRTVMDVVYNHTVASGQDDKSVL
DRIVPGYYQRLLEDGTVATSTCCANTAPENTMMGKLVVDSIVTWAKEYKVDGFRFDLMGH
HPKDNILAVRKALDGLTLAKDGVDGKKIVLYGEGWNFGEIADDARFVQATQKNMAGTGIA
TFSDRARDAVRGGGPFDEDPGVQGFASGLYTDPNSSPANGTRAEQKARLLHYQDLIKVGL
TGNLADYTFTDTSGRTVKGSDVDYNGAPAGYAAAPGDALAYSDAHDNETLFDALAFKLPA
GATADERARAQVVAMAASVLSQGPSLSQAGTDLLRSKSLDRNSYDSGDWFNALHWDCRDG
NGFGRGLPPAADNQDKWPYAKPLLAAAGTVAPNCAQIDGASAAYRDLLTIRSTEKEFSLR
TADQVQSALSFPLSGKDETPGVITMRLGKLVVVINAAPDTAEQRLAAPEGKTYALHPVQA
EGADSTVKRARYDGKSATFTVPGRTAAIFALR
>A0A7Y8WUN6_Streptomyces sp.
MHGTENRRAGIIAAALATALLTWAAAPSAAADTPSSSPVRFQVTATTHWGDRVFAVGSVP
ALGSWDPAHAVPLDAHGYPVWDAEASIPSGTPVEYKYLVKKADGAIAWEDGANRFMQPRA
GAPVTTRDSFRLIPGTPASGIAPTCITWSETWRYTPVHNGCGSTYDLQVLYRDGSISTCR
QVAPGATATFAGYGPYENRPVAVNHC
>F2WYN4_Streptomyces lonarensis
MSPSSGRPAPRRRARAAAVAATVAATAATTLTAGPSAQAAPPGEKDVTAVLFSWDFDSIA
RECTDRLGPAGYGFVQVSPPQEHIQGSQWWTQYQPVSYDIAGRLGNAQQFRAMVNTCSDA
GVGVVVDSVINHMAAGSGTGTGGTAYTKYDYPGLYGSQDFNDCRQDIAPGDYAGDRWRVQ
NCELVGLSDLDTGSGYVQQTIADYMNTLLDWGVAGFRVDAAKHIPAQHLEQIRARVGDGS
VYWKQEMIYGAGEAIHPDEYTGAGDVQEFRHAFDIKRIFQNERLAYLDDFGQSWGYLPSA
GAGVFVDNHDTERNGSTLTYRDGSAYTLANVFMLAWNYGSPDIHSGYEFTDYDAGPPRGG
EVRDCYQDNWKCQHAWPEIASMVGFRNAVGDAAVTNWWDNGNDVIAFGRGDRGFVVVNHE
SAAVDRTWQSSLPGGTYCDVQSGRAVTVDGLDGLAAGMVCIAAAAFFLYTYRLWYGHGVE
AAAPATLFSAVLIGMCLGFLPHNMHPARIFMGDSGSMLLGLVMAASAASVTGQVDPDRLN
LFPGSVRQTVHEMVPVYMQLALLPVDRSVAKGEFV
>P01092_Streptomyces tendae
MRVRALRLAALVGAGAALALSPLAAGPASADTTVSEPAPSCVTLYQSWRYSQADNGCAQT
VTVKVVYEDDTEGLCYAVAPGQITTVGDGYIGSHGHARYLARCL
>P01093_Streptomyces griseosporeus
DAGNRIAAPACVHFTADWRYTFVTNDCSIDYSVTVAYGDGTDVPCRSANPGDILTFPGYG
TRGNEVLGAVLCATDGSA
>P04082_Kitasatospora aureofaciens
ATGSPAPDCVESFQSWRYTDVRNGCSDAVTVVVQYE
>P07512_Streptomyces rochei
ATGSPVAECVEYFQSWRYTDVHNGCADAVSVTVEYTHGQWAPCRVIEPGGWATFAGYGTD
GNYVTGLHTCDPATPS
>P09921_Streptomyces olivaceoviridis
ASEPAPACVVMYESWRYTTAANNCADTVSVSVAYQDGATGPCATLPPGAVTTVGEGYLGE
HGHPDHLALCPSS
>P20078_Streptomyces griseosporeus
MKRYVCSTFVACVMVLCVIPASGAAAHEAVAEDAGNRIAAPACVHFTADWRYTFVTNDCS
IDYSVTVAYGDGTDVPCRSANPGDILTFPGYGTRGNEVLGAVLCATDGSALPVDRERAVR
>P20596_Streptomyces olivaceoviridis
SDASEPAPACVVMYESWRYTTAANNCADTVSVSVAYQDGATGPCATLPPGAVTTVGEGYL
GEHGHPDHLALCPSS
>A0A014L9N3_Streptomyces sp.
MILSFGLSVPAAAGDRTSGSAPACVAMSESWRYTNAANNCADTVSVMVVYQDGATGLCST
LSPGAYSTVGEGYLGRHGHPDHLAVCEVS
>A0A022MGF8_Streptomyces sp.
MLKGGTAPSCIGRITGPKVKWVHVSNKCGKTMKVKVIIKHDYDSSCTKLRNGQYFVYYWD
WGTYQRTVTC
>A0A081XR95_Streptomyces toyocaensis
MPACLTYSPGWRYTFVMNDCSTAHRVKVLYGDGTDVPCQEVAARNWFTFPGYGTTGNTVE
GIVLCDPTEGA
>A0A086MXG9_Streptomyces mutabilis
MVGSLVAATVLSAGMGVTAAAPAQAAGKARPVPSCVKTNTYNQASAYTVQVRNTCKGAMR
VKVQMKYGTDHPCTRIAKGKTVYFNSKGIKVYKATVRC
>A0A089WZL3_Streptomyces glaucescens
MHRFLYSSLVTVAAALLATASGAAHAGAQEGADDRGGAAWSAAPECVTFSADWRYTFVTN
NCPDTHTLKVVYRDGTDVPSRVAPPGAMVTFPGHGTTGNAVLGVIACDGGADA
>A0A0C5GAN9_Streptomyces cyaneogriseus
MPSHGKLAMAAVTAAAIGGSLAVSAPAAHAAAAGTAPSCIGRYVTGTPEGFDVHLTNDCG
RTMRVKVIVNNGGDSPCYTMAHGTSKLFIYEGVFGSYDRTVTC
>A0A0C5GMY0_Streptomyces cyaneogriseus
MAGLLVPGSASAAPATAEPAPSCVVLYESWRYTQAGNDCAVTMTVKVVYQDGAEGLCHAV
RPGEITTVAEGYLGPHGHARYAALCP
>A0A0F7VTS5_Streptomyces leeuwenhoekii
MPSRGKLVMAAVTAAVIGGSLAVSAPAAHAAAAGTAPSCIGRYVTGTPEGFDVHLTNNCG
RTMRVKVIVNNGGDSPCYTMAHGTSRLFIYEGVFGTYDRTVTC
>A0A0H1AW75_Streptomyces sp.
MRTRRATVATLAAALLGSGLALTASPAYAAPAPSCVKTRVYNTASDYTVQVRNACNRTVR
VKIVMRLGRDSKCTTLRKGQYLYHRTTGLQTWKETVTC
>A0A0H4CCX0_Streptomyces sp.
MSRLIRSSFVAIAVVLAAAVPGTAHAGSQVDAGSRPPAPDCVTFSAGWRYTFVTNNCSDT
HTVTVVYRDGTDVPSRVAPPGALITFPGYGTSGNEVLGVVLCDDGGCA
>A0A0J7Z0L5_Streptomyces viridochromogenes
MQGSMSAPDCVHLTVDWRYTFVSNDCSSTYTLTVAYLDGTEVPCRTAAPGDRITFPGRGT
QGNEVLGAVLCDSGGSA
>A0A0J7Z720_Streptomyces viridochromogenes
MSAALAAAGAVASLVTVGVAAPAANAAPSCVNVQHGRTFYEETAFGKYYHHWVKITNNCA
SKKKLKVDWRGAFMPDSKCTTINKGKSAEFTKDGKWDAYAGWYSC
>A0A0K8PK42_Streptomyces azureus
MRTRAALSVGTILMSSVGLGMATASPAAAAWDCVRHTYQGIGKPAPTWSTCSVTVGRKAI
WSYGPDSSCKKYTPGQERTFYPPYPISAFDGLKACKV
>A0A0L8MPX3_Streptomyces griseoflavus
MKKIKAATTAATLAVVAVGLPMAVAAPASAASSSVAKCVTATWYPSKNAVNIYNGCKNTI
KVQVDERWWWDSDCITIKPKKSHYYKGTGTVRGIKYC
>A0A0L8NUX0_Streptomyces griseoflavus
MKRAAVVGMAVAGLGLGSLVTAAPASANGTAPACVKRNVFTVVGRYWEARVENTCGRTMR
VRVVGSFGPFDCHTLKHGASYRHHSDWGKYKRVEVC
>A0A0M8QE66_Streptomyces caelestis
MKRFVRSTFMACAVALAVAAPATVAHAGSQESAGNEASVPACLTYSPGWRYTFVINDCST
PHRVKVLYGDGTDVPCQEVAPRNWFTFPGYGTEGNTVEGIVLCDHADGA
>A0A0M8R2M4_Streptomyces rimosus
MIDMKRAAVVGMAVAGLGLGSLVTATPASANGTAPACVKRNVFTVVGRYWEARVENTCGR
TMRVRVVGSFGPFDCHTLKNGASYRHHSDWGKYKRVEVC
>A0A0M8RGD5_Streptomyces sp.
MKKIKAATTAATLAVVAVGLPMAVAAPASAASSSVAKCVTATWYPSKNAVNIYNGCKNTI
KVQVDERWWWDSDCITIKPKKSHYYKGTGTIRSIKYC
>A0A0M9XHK6_Streptomyces rimosus
MIDMKRAAVVGMAVAGLGLGSLVTAAPATANGTAPACVKRNVFTVVGRYWEARVENTCGR
TMRVRVVGSFGPFDCHTLKNGTSYRHHSDWGKYKRVEVC
>A0A0M9XND0_Streptomyces sp.
MVGLAVAGLSFGSLVTAAPASANGTAPACVKRNVFTVVGRYWEARVENTCGRTMRVRVVG
SFGPFDCHTLKHGASYRHHSDWGKYKRVEVC
>A0A0Q6XZ95_Streptomyces sp.
MKYRKRLAVSLVAASALLGAGLVTASPASAAPTASTVSTQGTAPACVKRDVIKHRKYVKV
TNTCNEAMHLKVVIDWGNDSPCLTYQPGEQWEWNWGRGSYGKVVTC
>A0A0Q9A757_Streptomyces sp.
MTRPPIRAGVLAVAALAWLLPVAGAGRAADSAPEPAPDCVHHSSDWRYTTVVNDCAASQD
VTVEYLDGQPAPCRRIAPGDRATFAGYGPQLNYVTGVRTCVVAAP
>A0A0U3THS1_Streptomyces variabilis
MFMAVSAAGAGHAAATEGGEPAPECVRYAASWRYTHVTNDCGTAHRVTVEYTDGAEVPCR
ETQPGATVTFPGYGTGGNGVLRVLLCPPQPV
>A0A0X3VSV0_Streptomyces violaceusniger
MYESWRYTDAANNCADTVDVMVVYQDGATSLCSTLPPSASSTVGEGYLGRHGHPDHLAVC
EPS
>A0A0X3W6Y5_Streptomyces sp.
MKYGKRLAGGLVAASALLGTCLATAPAAEAAAVRGTAPSCVKRDVIKHRKYVKVTNNCRE
TMHLKVVIDWGNDSPCLTYQPGQQWEWNWGRGSYGKVVTC
>A0A0X3XTA4_Streptomyces sp.
MTAAPSSAATVGEPAPQCVEYFQSWRYTDVHNGCLDAVSVTVEYTNGQWAPCRVIEPDGR
ATFAGYGTNGNHVTGLRACDPTSVTPAGA
>A0A0X7JH96_Streptomyces albus
MKKIKAATTAATLAVVAVGLPMAVAAPASAASSSVAKCVTATWYPSKNAVNIYNGCKNTI
KVQVDERWWWDSDCITIKPKKSHYYKGTGTVRGIKYC
>A0A101SNF3_Streptomyces bungoensis
MKHALLTASVVIASSIPLTLAAPTPAAAQTLSPAPACVSLYESWRYVNASNDCADTVSVA
TVYQDGATGLCYTLPSGAFSTVGEGYLGLHGHADHLALCQP
>A0A101UHY7_Streptomyces sp.
MPVSLPKSPRLRGAFVRGAAVTAAVAGGLALSAPTASAAVGDTAPSCVSRTVYSTPDGFD
VLLENKCASQMSVKVIVDYGGDSNCYVMSKNTVQVFVYEGIFGSYHKTVLC
>A0A117IVK5_Streptomyces kanasensis
MNAQTRRTARTARAARAARTAVGAGLGALLAAATVLAPPAATAATPAAAERAASEPVAPC
VTHWQSWRYTQVTNDCATSLDVRVVYEDGAEGLCHPTQPGTTTTIGEGYTGRHGHVAYVA
AC
>A0A117QLS8_Streptomyces longwoodensis
MFTRTHRWTHRARALTTAASAVALCGLPLLSAAPSSAAPLPTAPPAPACVALYESWRYVT
ASNDCATPHQVQVVYQDGATGLCYALAPRTQTTVGEGYLGTHGHVDHLALCEPYEAQTGP
>A0A117RRL9_Streptomyces caeruleatus
MVRIMRSTFIALAMALCATTTGAAASAAPQAASPRASASSTQSPTTAPDCVHLTVDWRYT
FASNDCSSTYTFRVVYLDGTDVPCRTAAPGALITFPGRGTQGNEVLGAVLCDGEGDT
>A0A124I612_Streptomyces caeruleatus
MTRLRSVLAVAAAAILISAGTAAGTATAADDAQAREPGCAHVVGQGYGWADIWNECDYTI
RATVEVDGFDPPCIQIGPGAVGRIGLEPGDEPYYAYEC
>A0A193KXG2_Streptomyces sp.
MTRTTSFVATTAAAAALTLGLAGGATAAGQHDTGHAGAARITAAGTAPACIERTSVQNNP
DGGVRVYLRNFCGKTMRVKVIVKYWPDSGCKSMPNHTGWLFQTVGGRYDRTVVC
>A0A1A9BS84_Streptomyces sp.
MRFRRIVTGALGGAALALTSLGTVTTASVPAAADPCGFYETHADAFYNHCTSDGSSVVIK
VQVALAPDYERCVGPGRSWLGSASKIQGAYYVGRTC
>A0A1B6ANY6_Streptomyces sp.
MRNTLRKRLVLAVAAAALGGGLALPAGPAVAAPAQVGPDDRATAGTTEGAGILGTAPGCV
RRDVIKHEKKVTVGNDCGKAMHLKVVIDWGPDSRCLTYQHGQAWTWHWGRGSYGKVVTC
>A0A1B9EUY3_Streptomyces sp.
MSLIKKTGAVSTVLLTTALVAVTTAPAAHAAVGDTAPDCVARYVDGYPSSIYVALTNNCG
TTKKVKVDIRWGSDSPCWSLKSGAKKEWWYEGLGSYRKTVLC
>A0A1C4PT59_Streptomyces sp.
MSMTRKISAAGLAAVAVLGLGLASAAPASAAGPTGCKSYVDAKSVKGYAECAGGAGYVRV
IVTCRDYRGTDSKHRGSWVVANSSAASVYSCGGQTAWAVAAAHETAIQIN
>A0A1C4SSK2_Streptomyces sp.
MRKLRLIAVSSAAALAAVLIPGATTALAGTADLPGACQYYTDFDFVGGQLSIYDSKSCNG
VTQPAYAVIEKVSGTGTVIPVAYGLGIVRYTCQGSAVNTFRFDGDLSKQVILTPGALPCG
>A0A1C4SYB4_Streptomyces sp.
MRMSRSTASATVAVALLLSLPYEAVPHARVKTPVPAPELFGAACRTAVRGSHVTAYCHNP
YPETDRVSLHVQCDRWWDVGSDGSPVAAGPAMTVRLTGRCWKDVGAVWVSHQKG
>A0A1C5CFF8_Streptomyces sp.
MALAGTAVLGVGQAHAAGAPAPAAPALAAAPAPSCVEGAGAVVFFRYVTVWMTNNCATTQ
RVTPTWNLEMDPAPGCYELQPGEKAEFSRDKPIMGTSWKFQGLVTC
>A0A1C5CIJ1_Streptomyces sp.
MVLARIKRKAAVATAVAVSGMTLAAMSPATASAATDAVPSCVETSVVPEVFGNMLVYITN
NCENTQRVKPTFQWVSGSGPQVQCYDLQPGQEVLQAVSPGAPFNKFLGLVSC
>A0A1C5DZ34_Streptomyces sp.
MKLVHVLASGVAALGLLAGAQGVAQAEGVHSVPSCVEADWTPLLGIHVTITNNCSTTQQV
NVQYSFNGAPYVPDKCHTVAPGATVTTSEPVWKAGRFEGLIPC
>A0A1C6LHL8_Streptomyces sp.
MSKFRTRVISGAVAGLALTAGTVGLASPAAAAGTAPPCVIGMVDGASGPAAKMAYVSNKC
DFNVAVDMVVSNGTDSGCVTISPGRQYKFRTWGSNQQVFAINNCQP
>A0A1C6LJV1_Streptomyces sp.
MKLTLTRFPRAAFALAASTLLATAAVASAGPAHPESARGPHVRAAAAAPAAQCGFFRYSV
RESQFAAYNHCGETTVRIHVDVRGGGSGNDFHLCVGPGATQLPGAGPNYLNAYYIGGAGC
RSGERTGHTSH
>A0A1C6NR00_Streptomyces sp.
MLTSRKAAQAAVTAVALVGSLAVSAPPAAAATTAPSCIGRMVTETTNGFDVLLTNNCSGT
RSVRVVVSLAPDSGCYKLARGASDLYIYRGVLGNYDRTVNC
>A0A1C6PKG3_Streptomyces sp.
MAIALATVACSASLTLATASEAAAAGRAPQCVKVRKYFNKGHQRYVRLTNLCTQRTSCFT
IVVPHHHDPRGRLPKGVTKDIRYGTTGAPRALYVKNVPC
>A0A1D7VLD0_Streptomyces lydicus
MRKTSKARIAAASTVVGLAAVAAPVALAGPAAAAGGTAPACVSRSVNAAGHYVDLANWCN
KTMRITVVFKDGSETPCFTMSNGASMTVRYGSKTYARTAVC
>A0A1D8GA07_Streptomyces rubrolavendulae
MKRYIRSTLVVGAAVLALAAPGTAAHAVSPASAADSTVAPACVAFSASWRYTFVTNDCST
THTVRVVYGDGTQVPCREVAPGATATFPGYGTTGNTVGGLALCTEAGAA
>A0A1E7K5T8_Streptomyces qinglanensis
MRKRTSTAALGTVLVLGGIAAGAAPAQAATSGAALTGTAPACIHRSVSNDPGGGVSGYLR
NTCGKTMRVKVVVKYWRDTSCMTIRKNTSKYVHTVGGRYDRTVTC
>A0A1E7KJ55_Streptomyces oceani
MNPRMKLAATAVSAVAIGGAGLLTAPTASAAPSGSVAPPGSDVAGTAPACVDRYVTGTPN
GFDVLLTNNCGKTMRVKVVVNNSGDSPCYTMGAGGTRLYVYEGVLGSYDRTVVC
>A0A1G6T276_Streptomyces prasinopilosus
MRLRRIATGALGALALLLASAGAVTLSAGPAAANPCGFYETHSDAYYNHCTSDGSRIVIE
IDDWGPNSERCVGPGVTWIGSSSDIDGAWYTGRTC
>A0A1G9MMR1_Streptomyces wuyuanensis
MRQLVGSIIGGAVFMTLSAAGAGHAAPATEGGEPAPECVRYAASWRYTHVTNDCGTAHRV
TVEYTDGAEVPCREAQPGATVTFPGYGTGGNGVLRVLLCPPQPV
>A0A1H0CBI8_Streptomyces sp.
MRVRRMVTGALGSAALVLTSLGALTAHATPAAADPCGFYETSADAFYNHCTSDGSRVVIK
VEVALAPDYERCVAPGKTWLGSADKIQGAYYVGRTC
>A0A1H0FS93_Streptomyces sp.
MRLSRRLASTTVAVALVLPLPYEAIAHARVHAAAPEPEEPFGSECRIRVTGSQVTAYCHN
PYPETDRVSLHVECARWWDLDSDGSSVDAEPAQTVRLTARCWKEVGSVWVSHLRES
>A0A1H1RQI1_Streptomyces sp.
MPLRRIVTSALASLALALASAGAITLSAGPAAANPCGFYETASDAYYNHCTSDGSHIVIE
IDDWGPNSERCVVPGVTWIGSSSDIDGAWYTGRTC
>A0A1H4KVP4_Streptomyces sp.
MQFRKTGSALIAAAALSVLGLQGSANASEAGATAWPTGCSYGRYTGDSDASYAECKNANG
GSFRAVVVCRDMETAALITRTSTAWKKSGISYAFCPPHTLYQSAGIETKAS
>A0A1H4L3T8_Streptomyces sp.
MSTRRVVNSVLASLALALASVGAVTLSAGPAAANPCGFYETSSDAYYNHCTSDGSHIVIE
VDDWGPNSERCVVPGVTWLGSSSDIDGAWYTGRTC
>A0A1H4QAC8_Streptomyces sp.
MKLRPSTTRVRLAAIAGALVFATLALAPSAQAAELVTTKWSCNGGPVFTITTTPQATTLI
QRIYPTVGCRQVG
>A0A1H4R9T7_Streptomyces sp.
MNKFKAATVTAALAVTAVGMPLATAGPAAAAGVNKCVKATWHPSQNSVDIVNDCNKTIKV
QIAERWWPDSDCYTIRPKGELHYRGTGQLQGIKYC
>A0A1H4S7Z4_Streptomyces sp.
MTRLRSLFATAAATVLIAGTAAAGTASAAEAGQPREPGCAKLWGYGPGWADIYNECGYTI
FASVEVDGFDPTCIQIGPGAIGTIGLEPGDVPYYAYVC
>A0A1H4YB93_Streptomyces sp.
MRLSRSLASVTAAVALVISLAYEAMPHARVEARKPAAAPQLFGAACRTTVHGSHVIAYCH
NPYPQTDRVALHIECDRWWDIDSDGTGIDAGPAQTVRLAGRCWEDVRAVWVSHQKRAR
>A0A1H5JFL9_Streptomyces sp.
MAYLMKHRLRPIALTATAAAGLVMTLTAAPSAVADTGTFAPACVESFQSWRYTDVHNTCN
DTVSVTVEYTNNQWAPCRVLQPGEWATFAGYGTDGNYVTGLRTCDPISGA
>A0A1H5JR05_Streptomyces sp.
MRVRRVVTSALGAAALVLTSLGTVAAATPASAGPCGFYKTSTDAYYRHCTRDGSHVVIKV
KVARARDHEACVRPGTTWLGSARRIQGAYYVGRTC
>A0A1H5LU25_Streptomyces sp.
MRKFLAIVVAIVACSASVTLATASNAAAADRSPQCVKVRKYFNKGHARYVRLTNLCTKRT
SCFTIVVPHQRDPHGSLPKGATKDVRYGTTHGSRALYVKNTPC
>A0A1H9C2E9_Streptomyces sp.
MRVRRTVLSTLAAVALVLTSLGAVTAATAGPAAADPCGFYETGSDAYYNHCTSDGSRVVI
KVGVALAPDYERCVAPGRTWLGSAGRIQSAHYAGRTC
>A0A1H9NPZ1_Streptomyces sp.
MKLSKLASATAGIGIALSATVVGIATPAAAATTCTTSISSNQAIGYAKCTGGDTRFAVHR
AKVTCVGPRGTTSLVYGKWVSTRSGETSRGVCTTNPVVSGVGVLKVQVETEEPVS
>A0A1H9U6Q6_Streptomyces qinglanensis
MRKRTSTAALGTVLVLGGIAAGAAPAQAATSGAALTGTAPACVHRSVSNDPGGGVSGYLR
NTCGKTMRVKVVVKYWRDTSCMTIRNNTSKYVHTVGGRYDRTVTC
>A0A1I2C1Z7_Streptomyces mirabilis
MRLSRRFAPVFAAVAFMMVLPYDAVPHARVVHGKLPVPQPFGAECRTTVQGSHVTAYCHN
PYPETDRVALHIECDRWWDIDTDTDLVDAGPAMTVRLTGRCWEEVRSAWVSHQR
>A0A1J4P333_Streptomyces mangrovisoli
MRCSLVAAGSVTALALALPLALSATASAAPAAAGPAPSCVAMYQSWRYLDAANNCADAVT
VMAVYKDGATGLCYTLAPGAMTTVGAGYIGEHGYADHLELCGDA
>A0A1M6A7V4_Streptomyces sp.
MKFRSVAAACSIAISVTALPLVAATSASAAAAANCVTATYYLNDNAVDIHNGCSTTKHYK
VAERFWPDSDCFAIKPGKTKHYEATGTIQGIKEC
>A0A1P8TBC0_Streptomyces alfalfae
MTRVRLRSAALLALAPLAALLPPAHQPAAAAPAPPPSDAVLAAQPARHDLTREQFYLAMP
DRFANGDRRNDKGGLTGGRETTGHDPSDPAFFNGGDLKGITKKLDYIKGLGTTAIWLTPV
FENLPVQERDGRPVANYHGYAITDFTRVDPHFGTDEDLSALVDRAHAKGMKVFFDVVTNH
TADVIHPAEKESGYRSKGSHPYLDTEGRPFDDSAGMRPVDDGGFPYTPRIADADRHAKTP
AWLNDPTMYHNRGDSTFAGESGLNGDFMGNDDLWTERPEVVDGMKRVYERWVHDFGIDGF
RVDTAKNVNMEFWTQWARALDDYAATRGKKDFLIFAEAFSADPAITAPYVTRGGLDSTLD
FPFQAIARNSASREGPPRDLSRLYAQDYRYTTGKANAYEQVTFLGSHDMGRIGGLIAQDN
PGASDAELLRRDRLAHELMFFGRGNPVVYAGDEQGFTGSGGDNAARQPLFATDAPAYRDD
DQIGTDRTHARDAYDTRHPLYRAIARLSRLTERHPALRDGVFTERYPGPADGPGVYAYSR
TDAGQRVEYVVAHNNASEAKTARIPTGAAHRRYTPLYGTTDTPARSGADRHITVTVPALS
SLVLKADKKLPGPGARPHVTLTPPKEGATGTVELTADVDGGELNRVVFAARQGEGPWRVL
GSADHAPYKVTQQIDAALPEGAELRYKAVVVDSRGRTAHDLAASSTGRTPPESGPTVRRG
YAVVHYQRPGGDYDGWRLRTGADGAEAPFTGRDAYGAFAWVKLAEGAQTLSYTVEKDGAT
DGPARSVDLTRTGEVWITQGQDGQREQRPRSAYPPSDGSTAVLHYHRPDGDYEGWGLHVW
DGAAKPSDWDVPVQPVRTDGYGLVFEVKLKPGARSLSHTFHKGNDKDVPDDEALDINLYG
NEVWRVAGEPAYLTPALGGSLGMDLGRTRVRWLDEDTVAWPEGGAGVASRQLLYAPEGGI
TLRDGALSDEGHWLRLRPEAAQAARRDGLAEGEVALTVDPRDRDRLHDARRARQLLATER
AADGALLGAAGVREP
>A0A1P8TBF6_Streptomyces alfalfae
MTQHLAAPTAPASGTRTDWWRDAVIYQVYPRSFADGNGDGMGDLAGIRARLPYLRDLGVD
AVWLSPFYSSPQADAGYDVADYRAIDPMFGDLHDADALLRDAHALGLRVIVDLVPNHSSD
QHDWFQRALREGPGSPLRERYHFRPGKGADGELPPNDWESIFGGPAWTRVEDGEWYLHLF
APEQPDFNWEHPAVRDEFRSILRFWLDMGVDGFRVDVAHGLVKAEGLPDLGTHDQLKLLG
NDAMPFFDQDGVHEIYRSWRAVLAEYAGNDLGPAGSGGRGQGSGARILVAEAWTPTVERA
AAYVRPDEMHQAFNFHYLGTYWDAAELRAVIDESLAAMRPVGAPATWVLSNHDVTRHATR
FANPPGLGTQLCTPGDRELGLRRARAATLLMLALPGSAYVYQGEELGLPDVTDLPDEVRQ
DPSFVRASGQDGFRDGCRVPIPWTVDGPSHGFGAGGSWLPQPAGWGELSVQAQTGDPDST
LELYRRALHVRRTQPGLGAGDSLEWLDAPEGVLAFRREGFVCTANTTGAPVRMPAPGRVL
LANTAVEIVDGTTELPADTTAWWAV
>A0A1P8TDP7_Streptomyces alfalfae
MQVWPGQAYPLGAAYDGAGTNFAVFSEAAERVELCLLHDDGSETAIELRESDAFVRHAYL
PGVMPGQRYGFRAHGPYDPGQGHRCNSAKLLLDPYARAVSGQVDWGEEVYGYHFDDPDRR
NDLDSAPHMMTSVVVNPYFDWGDDRPPRTPYHQTVIYEAHVKGLTMLHPDLPDDLRGSYA
ALGHPAIIEHLTGLGVTALELMPVHQFVNDHRLVDMGLNNYWGYNTIGFFAPHNAYASWG
DRGEQVLEFKQAVKALHEAGIEVILDVVYNHTAEGNHLGPTLSYKGLDNASYYRLTDDPR
YYMDTTGTGNSLLMRSPHVLQMIMDSLRHWVTDMHVDGFRFDLAATLARQFHEVDRLSSF
FDLVQQDPVVSQVKLIAEPWDVGEGGYQVGNFPPLWTEWNGMYRDTVRDLWRGEPRTLAE
FASRLTGSSDLYQDDGRRPLASINFTTCHDGFTLHDLVSYNDKHNEANGEDNQDGESHNR
SWNCGAEGETDDPGVLALRERQKRNFIATLMLSQGVPMLSHGDEFARTQGGNNNAYCQDN
EVAWVRWPDGESPLLAFTRAMAMLRRDHPVFRRRRFFHGRPVQGTRDELSDIAWFTPEGE
EMEESDWNASHTRALSVFMNGNAISEPGPRGERITDDSFLLMFNASPEPLGFVVPVNHGR
LWQVVVDTALEEGVEPDAGPKVRAGDRLTLTDRSLTVLRRPA
>A0A1P8TDS7_Streptomyces alfalfae
MTPVPPGPAAPPPPTATYRLQLQPDFPFAAAEAAVPHLAALGVSHLHLSPVLEAAPGSTH
GYDVVDHARVREELGGEEGLRALARTAREAGLGLVVDIVPNHMTASPRHNHALWEVLREG
PGSAYAHWFDIDWEAGGGRVLLPVLGGRLGDELGVLRVDGDVLRYHEHAFPIREGTAGLP
LPELLDAQWYRLAWWRLARTEINYRRFFTISDLIGVRVEHPDVFEATHAKILELLHDGVV
EGLRIDHPDGLADPGTYLQRLHEATGGRWTVVEKILADGEHLPAAWPVAGTTGYDALRHL
DGVLTDPAGAGELLGQYRRFAAPPADRGGEWEATARRAAYKVVTRELAAEVDRLTREAAA
ICAADPALRDHAPWAIRTALRELLVRLPVYRPYVSGGAAPETVLTERAADEARAAFTVPQ
EAETVTVVRDLALGRAGGADGRAREAVAGFRARFAQVASALRAKALEDTAFYRHAPLLSA
AEVGGAPERPAVSVEEFHAYFARVQRDWPYSGTVLSTHDTKRSADVRAGISVLTQCPDRW
ADLLASLTEQTARAGGTSAPDPQLAWAAWQTSVGFGFPDDARLQNALLKHVREAGLHTSW
TEPDEAYEKAVEAFVAAGPCGPPLYAVAAFARELDAHVRANVLGAALLHLAAPGVPDVYQ
GTEGEYRALVDPDNRSPARFQPHVLERLDADRERCDLSEEKTALTAAVLRLRRRRPELFG
GAATYEPLSAQGPGAAHCVAFARSGQVVAAATRLSLRLAEAGGWRETELPLPAGRWTDLL
APERVFEGHARVAELFADSPVALLERAETDQSG
>A0A1P8TF52_Streptomyces alfalfae
MSSASEQRTVREARTPGRAAPGEPVTAVNGSRRSGARAAPVRPVWPGTPTPLGARFRTGP
DGVAGTNFALWAGGAEAVELCLFDTEGGGVVETRCPLTELTHGIWHGFVPGVRPGQRYGY
RVHGRWDPWTGARWNPAKLLLDPYARAVDGDFTLPAEVYGHARDWPQQHVADTVRDDRDS
APYVPKGVVVHDDAPDDEWADDRRPKTPWADSVIYELHVRGFTMRHPGVPEELRGTYAGL
AHPAALDHLVRLGVTAVELLPVHQFAHEDHLLRRGLRNYWGYNSIGYFAPHAAYAASGTR
GQQVGEFKRMVRALHEAGIEVILDVVYNHTAEAGELGPTLSLKGIDNRGYYRLQPDARRY
ADYTGCGNTLQVVQPHVLRLITDSLRYWVTEMGVDGFRFDLAAALARSFHDVDMLSPFLA
VIAQDPVLRRVKLIAEPWDVGSGGYQVGAFPPLWTEWNDRYRGAVRDFWRGALPDVRDLG
YRLSGSSDLYAWGGRRPYASVNFVTAHDGFTLRDLVTYERKHNEANGEGNRDGSDDNRAW
NCGVEGETDDAGITALRRRQLRNLMTTLLLSTGVPMLVAGDEMGRTQGGSNNAYCQDNEI
SWVDWGLLDDPGWRGLYALTARLIALRHRHPVLRRRAFFSGRAHSADGLRDLAWFTARGT
EMTEADWFAPAATLGMYLSGRDIPGRDARGAQVLDDSFLAVLHAGADPVDLVLPAPPWAD
FYEVVVDTSVEEQETAPDAVHRAGSTVPVAGRTVLLLRVGYE
>A0A1P8TGS1_Streptomyces alfalfae
MKYGKRLAGGLVAASALLGTCLATAPAAEAAAVRGTAPSCVKRDVIKHRKYVKVTNNCRE
TMHLKVVIDWGNDSPCLTYQPGQQWEWNWGRGSYGKVVTC
>A0A1P8TM16_Streptomyces alfalfae
MTQHVTAAHTFSDSATTREWWRDAVIYQVYPRSFADGDGDGMGDLPGVTARLHHLSDLGV
DAVWLSPFYASPQADAGYDVADYRAVDPVFGTLADVDALLREAHSLGLRVIVDLVPNHCS
DRHEWFRQALREGPGSPLRDRFHFRPGKGTDGELPPNDWESVFGGPAWTRVADGAWYLHL
FAPQQPDFNWDHPAVHDEFRSILRFWLDKGVDGFRIDVAHGLVKAAGLPDIGHAEQVELL
GSQSVPYFDQDGVHAVYRDWRRILDEYTGAEGSERIAVAEAWTPTVERSALYLRPDELHQ
AFNFEYLTTGWDAAALRAVIDRSLAAMNAVDAPATWVLSNHDVVRHSTRFSGGDAARGLR
RARAATLLMLALPGSAYIYQGEELGLPEVTELPDAARQDPAFFRTAGQGGLRDGCRVPLP
WSGERPPFGFGPADGGPSWLPQPESWRDLSVAAQTGDPASTLEFYRAALAIRRTHPALGA
GRGIEWLASPDGVLAFRRTAAAGSFACTVNLTSSPVALPTPGSVLLAGVDRGPGAGFEPG
PEETVLPADSAVWWAI
>A0A1P8TPK7_Streptomyces alfalfae
MRTWTGRPFPLGATYDGEGTNFALFSEAADRVDLILIDEDGVHRPVTLTEVDGFIWHGYL
PGIGPGQRYGYRVHGPWDPAAGHRCNPAKLLLDPYARAFEGQIDNHPSLYELAGDGPDPA
DSAAHTLLSVVTDDAFDWEGDVPPRRRYADSVIYEAHVRGLTRRHPGVPAKLRGTYAGFA
TEPVIDHLLSLGVTAVELMPVHQFAQDGFLRDRGLSNYWGYTSIGFFAPHNAYAADGSRG
EQVTEFKSMVKKLHAAGLEVILDVVYNHTAEGNENGPTLAFRGIDNASYYRLAEDDPAHY
FDTTGTGNSLLMRHPNVLQLVMDSLRYWVTEMHVDGFRFDLAATLARQFHDVDRLSAFFD
MVQQDPVVGRVKLIAEPWDVGEGGYQVGNFPPLWSEWNGKYRDSVRDFWRSQEHTLPEFA
SRLTGSADLYQRDRRRPRASVNFVTAHDGFTLRDLVSYNDKHNEANGEGNEDGESHNRSW
NCGVEGPTDDEAVLALRARQQRNFLATLLLSQGIPMIAHGDELGRTQRGNNNAYCQDGEL
SWVNWDLDLEQRDLVAFTRRCISLRAAHPVLRRRRFFRGDTVTHEGQPLADLVWLRPDAR
EMTEDDWQRADAHSVGVFLNGDAIAEPDPQGMPVVDDSFLLLLNSFREPVLFRLPDPAYG
ERWMTRIDTSDPQGLSDEAEHKAGSEVAVEAHGLLLLSRPSMTASGTARDHRPDGDAP
>A0A1Q4UZB8_Streptomyces uncialis
MLTSRKAAQAAVTAVALVGSLAVSAPPAAAATTAPSCIGRMVTETTNGFDVLLSNNCSGT
RSVRVVVSLAPDSRCYKLARGASDLYIYTGVLGNYDRTVNC
>A0A1Q5AKY5_Streptomyces sp.
MKKLAYAMASGAAALGLLAGAQGVAQAEAQADDVRAVPSCVKSDWTLMGGIIVTITNKCS
TTQQVNVRYSFNGEPFIPDKCHTIAPGKSVSTSEPMWSASRFEGLIPC
>A0A1Q5C339_Streptomyces sp.
MLTESVFRTDALSRSDRYRRTPRLIRQSDPELLHQVRNTCEGAMKVEVQMKYGTDHPCTR
IAKGKTVHCNSKGIKVWKATVRC
>A0A1Q5JWG3_Streptomyces sp.
MRRFMRSTIVVSVAALAVAASGSAQAESQDDAGSRLAAPDCVTFSADWRYTFVTNDCSDT
LTVKVVYRDGTDVPCRLAPPKALITFPGYGTSGNEVLGVDVC
>A0A1Q5KHT3_Streptomyces sp.
MNWVARCAGIVMSLTLPFALAEPASARSESPEPAPACVAMYESWRYTQAANDCADTVALK
VVYQDGATGPCHTLPPGAISTVGEGYLGLHGHADHLAVCALD
>A0A1Q5LDW3_Streptomyces sp.
MYGVVGVVLSVAGATPAAAEATGTGGAAPACVEYSAGWRYTFVSNGCESTQHVTVEYRDG
TSMPCRTAAPGDTVTFPGYGTTGNDVLGVVLCDTTTV
>A0A1R1SCQ2_Streptomyces sparsogenes
MNIRRALAVGAATAALAGGFAASPAQAAGGTAPACVIRSVSGTIEGFSVYLENTCRNTMR
VQVIVSLAPDSRCYTLAPGDWDVYTYEGITGNYDRTAVC
>A0A1S6J3E9_Streptomyces pactum
MKRFVRSTFVTCATALALATPATVAHAESQESAGGQTPAPACLTYSPGWRYTFVSNDCST
AHRVKVLYGDGMDVPCQEVAPRNWFTFPGYGTEGNTIKGMVLCDHADGA
>A0A1U9R0T3_Streptomyces niveus
MPTTTAAPTASPAGVRAVPNCVHLEQRDYKRGDQWRSLANVKNTCGYTVRLRMIWRGTTD
GRCVSLHDKREHGESKPGTGPYVSELRDC
>A0A1V0QSX9_Streptomyces hygrospinosus
MSPGTPPGAPTTTAQDALPTGSAPGAGWWRHAVIYQVYPRSFADGNGDGTGDLAGVLDRL
PYLAQLGVDALWFTPWYPSPMADGGYDVADYRGIHPDFGTLDEAERLIAAARELGLRTLV
DVVPNHVSSAHPWFRAALAAPPGSPERALFHFRPGRGPGGQEPPNNWTSEFGGPAWTRTA
TSDGTPGEWYLHLFTPEQPDLNWSHPEVRSEYEAVLRFWFDRGAAGVRVDTAIALAKDPD
LPDLTDTPRPHPYIDRDELHDLYRSWRALADSYPDPRVLVGELWLPDAPERFARYLRPAE
LHTAFNFDFLSSPWAAGPLRARIDATLTTHAGVGAPATWVLCNHDVTRTVTRYGRADTSF
DLAAKTHGIPTDLSLGTRRARAAALLTLALPGSVYLYQGEELGLPEVEDLPADRLRDPIH
FRSGGTDPGRDGCRVPLPWSGTAPPFGFAPDGTEPWLPQPERWSDLTVAAQDGAADSMLE
LYRAALRLRRTGPAAPDAPMRWLPSGPDVLAFRRGDLLCVVNFGERPVALPAEHALLLAS
GPVPDRGLPPDTAAWLRAPGPGEPGSTTAQMWPSRRA
>A0A1V4AG09_Streptomyces tsukubensis
MTRIASLAVVAVCGLGAVATAGPAQAAQEQASPGAAGKMCVRTTTRNSANGYLVRVRNNC
GRTVKVKIIMTYAADSRCFKLKKGQTRYRETTGIGVWKQTVFC
>A0A1V4DD88_Streptomyces antioxidans
MKRLAAAAGAALGGLALVAATQAAAQAAPAAAEAAAPSCVKADVTYLVSIFVDLTNDCST
TQKVKVDYDRDYFSPCFTLEPGGTASHSASVVYASRYEGLVTC
>A0A1V6MI07_Streptomyces phaeoluteigriseus
MPHLLAHAAVTAATLTALLTSPAASHAADDAPPGTPAPDCVHHYADRRYTTVVNDCDTPV
SVTVVYSDGRWAPCRTLAPRDVATFAGYGFDGSRVTGLGNCLPGTA
>A0A1V6MWC9_Streptomyces phaeoluteigriseus
MRSNFVRTVAITGLAAAGLFASAATATAAPVSAVAAPSASPAGISAAPSCVYLYQTDYIR
DGQYRSLANARNDCGYTIRTRMIWVGTTDGACFSLAPGQSHGESKPGTRPYVSELRDC
>A0A1W5XW21_Streptomyces sp.
MRKITAIALAAVACSASLTVATASDAAAAGHSPQCVKVRKYFNKGHDRYVRLTNLCAQRT
SCFIIVVPHHKDPHGRLPNGATKDFRYGTTSTPRALYVRNTPC
>A0A1X1N9V3_Streptomyces sp.
MYGVVGVVLSVAGATPAVAEATEAGGAAPACVGYSAGWRYTFVSNGCEGTQHVTVEYRDG
TSAPCRTAAPGDTVTFPGYGTTGNDVLGVALCDTTTL
>A0A1X4I7F7_Streptomyces sp.
MACAVALAVAAPATVAHAGSQESAGDEASVPACLTYSPGWRYTFVTNDCSTAHRVKVLYG
DGTDVPCQEVAPRNWFTFPGYGTEGNTVEGIVLCDHADGS
>A0A1Y2NMY6_Streptomyces fradiae
MKRYMRSTLVVGAAVLALAAPGTAAHAVSPASAADSTVAPACVAFSASWRYTFVTNDCST
THTVRVVYGDGTQVPCREVAPGATATFPGYGTTGNTVEGLALCTEAGAA
>A0A1Z1WGL0_Streptomyces alboflavus
MRKLSLAKRSIAVGATSLAVLAMTGTAHAAPAQARAAAPSCVKVKVDKGIISQTAYVTNK
CSSTKRVKVRWSFAPDSGCNTLKPGQKFKTKRGLAAQFDGLPLC
>A0A1Z1WHF2_Streptomyces alboflavus
MTNSTALTPAEGEQDTGWRAPHRTGGLARTAAVGIAAAAILGGGLALAPSASAAPAAPTS
SSGAPGTSGSSGSADASSAARSADVSPRGTAPACVQRTVRGRTATVTNYCGRTVRVKVVV
KFGPDSRCFTLPPRHWARYTWSFGSYDKTVTC
>A0A209CMM1_Streptomyces sp.
MRTRRTTVATLAAALLGSGLALTASPAYAAPAPSCVKTRVYNTASDYTVQVRNACNRTVR
VKVVMRLGRDSKCTTLRKGQYLYHRTTGLQTWKETVTC
>A0A212TH91_Streptomyces sp.
MHLRQRRGTMNKFRAATVTATLAVTALGLPMATAGPAAAASVGKCVQATWHPSKNSVDIY
NGCKKTIKVQIAERWWPDSDCFTIRPKGRLHYQGTGQLQGAKYC
>A0A231PR85_Streptomyces sp.
MLRGMRTSTWAAAPVAALGLLLAVSPGPASAATGVSEPAPSCVEMYESWRYTDAANNCPD
TLSVSVLYQDGAMSRCATLPPGARATIGEGYLGQHGHADRLVLCGTP
>A0A255P2Q3_Streptomyces sp.
MSRLIRSSFVAIAVVLAAAVPGTAHAGSQEDAGSRPPAPDCVTFSAGWRYTFVTNNCSDT
HTLTVVYRDGTDVPSRVAPPGALITFPGYGTSGNEVLGVVLCDDGGCA
>A0A269TYS2_Streptomyces sp.
MVGSLVAATVLSAGMGVTAAAPAQAAGKARPVPSCVKTTTYNQPSVYTVQVRNTCKGAMK
VKVQMKYGTDHPCTRIAKGKTVYFDSKGIKVWKATVRC
>A0A270QVS8_Streptomyces sp.
MVGSLVAATVLSAGMGVTAAAPAQAAGKARPVPSCVKTSTFNQPSVYTVQVRNTCKGAMK
VKVQMKYGTDHPCTTIAKGKTVHFNSKGIKVYKATVRC
>A0A285CYE0_Streptomyces microflavus
MRMTRRAAQAAVTAAALGGTMIISATPAAAATTAPTCIGRMVTQTTTGFDVLLSNKCGGE
RAVKVVVSLAPDSPCYVMSAGTSHLYVYRGVLGNYDRTVNC
>A0A286CD96_Streptomyces sp.
MRFSRRTASVSLAVALVLTLAYEAVPHARVPADERESADPFGAACRIRVTGSKVTAYCHN
PYPEPDRVSLHVECARWWDIDTDSSPVEAGPTQTVRLTGRCWKEVGDVWISHRRES
>A0A286HQG8_Streptomyces sp.
MRKFLAIVVAIAACSASVTLATASNAAAADRSPQCVKVRKYFNKGHARYVRLTNLCTKRT
SCFTIVVPHQRDPHGSLPKGATKDVRYGTTHGSRALYVKNTPC
>A0A286I3Z0_Streptomyces sp.
MNKFKAATVTAALAVTAVGMPLATAGPAAAAGVNKCVKATWHPSQNSVDIVNDCNKTIKV
QIAERWWPDSDCYTIRPKGELHYRGTGQLQGIKYC
>A0A291QDZ8_Streptomyces formicae
MTHGNRLARLTTGALAASALLATGLAIAPTAAAAPATAPTAIQGTAPSCVKRDVIKHKKY
VKVTNLCGEAMHLKVVIDWGNDSPCLTYQHGEQWEWNWGRGSYGKVVTC
>A0A2A3ICJ7_Streptomyces sp.
MHLRQRRGTMNKFRAATVTATLAVTALGLPMATAGPAAAASVGKCVQATWHPSKNSVDIY
NGCKKTIKVQIAERWWPDSDCFTIRPKGRLHYQGTGQLQGAKYC
>A0A2C8X398_Streptomyces sp.
MRLSRRFAPVFAAVAFMMVLPYDAVPHTRVVHGKLPVPQPFGAECRTTVQGSHVTAYCHN
PYPETDRVALHIECDRWWDIDTDTDPVDAGPAMTVRLTGRCWEEVRSAWVSHQR
>A0A2G1XCC8_Streptomyces cinnamoneus
MIFIKGVTMRARKPLAAGALTAAAAIAATGLLAPTASAADTKTPPSCVTAKYTWGWVPKA
TVTNNCAGDQAKTYNVKVKWLIGYETYRTSECFAVAPNESKETSGHYETDTIAALESC
>A0A2G1XMD5_Streptomyces cinnamoneus
MAATPAPSGTTSAAPFVGCASLTSNANGRAQVKNICSHTINATVSVDWAWDPDCQSIGAG
RSATIRWDSTKGRAEYAYEC
>A0A2I0SXY1_Streptomyces populi
MFTTSRSVRPRALRTALGLSVAVLGLLGAAGAPAAARDAGRGAPVGDVVDPAPVPDCVHY
YSDWRYTTVVNDCDATVDVTVRYTDGQGAPCRTLLPRAIATFAGYGPQLNYVTGLSACTP
SSV
>A0A2M8XCX4_Streptomyces sp.
MNKFKAATVTAALAVTAVGMPLATAGPAAAAGVNKCVKATWHPSQNSVDIVNDCNKTIKV
QIAERWWPDSDCYTIRPKGELHYRGTGQLQGIKYC
>A0A2M8XRB7_Streptomyces sp.
MRKFLAIVVAIVACSASVTLATASNAAAADRSPQCVKVRKYFNKGHARYVRLTNLCTKRT
SCFTIVVPHQRDPHGSLPKGATKDVRYGTTHGSRALYVKNTPC
>A0A2M9I159_Streptomyces sp.
MHAADHIVEHAKGSIMTSRRSLTGTLTAVAVLGAGLAGIATPAQAAPVEAAGKKVASCVK
TKTFNQASVYTVQVRNTCKSAVKVKIVMRLGKDSPCTTIKKGGYYHRNTKGLATWKATVK
C
>A0A2M9I550_Streptomyces sp.
MRKSSRMKRFTAVGLTGAAVLAMSGTAHAASAGGLRASAAAPTCVKVTVDKGTISKTAYV
TNKCSTTKRVKVVWSFAPDSDCNTLKPGQKFKTKRGLAPQFDGLALC
>A0A2N3JWX8_Streptomyces sp.
MRTRRTTVATLTATALLGSGLALTASPAYAAPAPSCVKTRVYNTASDYTVQVRNACDRTV
RVKIVMRLGRDSKCTTLRKGQYLYHRTTGLQTWKETVTC
>A0A2N3VQ90_Streptomyces sp.
MNDRTKKLGGMASAVGLLAAGVMLGVAPTANAAVGPTGCSAYVSHTNDHVAVGWCSHGNG
TWYVQAKCAGPGRVNGPYKGDEGYRKLGREKASTLNCGTSGYPLEMKVVNVKP
>A0A2N3X3W9_Streptomyces sp.
MQNWMNWSARTAGFIMSLTLPFALAEPASARSESPEPAPACVTMYESWRYTQAANGCADT
LGLMVVYQDGATGPCYTLPPGAFSTVGEGYLGLHGHPDHLAVCAIG
>A0A2N3X463_Streptomyces sp.
MKLRPSTTRVRLAAIAGALVFATLALAPSAQAAELVTTKWSCNGGPVFTITTTPQATTLI
QRIYPTVGCRQVG
>A0A2P8Q4M4_Streptomyces dioscori
MAAALLSVPGAVVSASADTDGALREPGCAKLVGSGWGWADIHNACGHTISATVEVDGWDP
SCIQIGPGGTGRIGLDPGDEPYYAYEC
>A0A2S1IBH8_Streptomyces nigra
MSQYPTAPAETAAVATVAKRRDWWRDAVIYQVYPRSFADSNGDGMGDLEGIRSRLPYLRD
LGVDAVWLSPFYASPQADAGYDVADYRAVDPMFGNLLDADALIRDARELGLRIIVDLVPN
HSSDQHEWFKRALADGPGSPLRDRYHFRPGKGANGELPPNDWESIFGGPAWTRVTEPDGT
PGEWYLHLFAPEQPDFNWEHPAVSDEFRSILRFWLDMGVDGFRIDVAHGMVKAEGLPDLG
NHDQLKLLGNDVMPFFDQDGVHDIYRQWRLILDEYSGERIFVAEAWTPTVERTANYVRPD
ELHQAFNFQYLSAAWDARELREVVDRTLEAMRPVGAPATWVLSNHDVTRHATRFANPPGL
GTQIRTAGDRALGLRRARAATLLMLALPGSAYVYQGEELGLPDVVDLPDDVRQDPAYFRG
EGQDGFRDGCRVPIPWTRAGSSYGFGAGGSWLPQPAGWGELSVEAQTGDPDSTLELYRAA
LAARRAHPDLGAGDEVEWLRAPEGVLAFRRGEFVCVANTGTESVTIPAYGRLLLASGEIT
ETDGEAKLPADTTVWWSTAS
>A0A2S1IFN9_Streptomyces nigra
MTVRTTTPDLSSSNPDWWRQAVIYQVYPRSFADGDGDGLGDLKGIAQRLGHIAALGADAL
WLSPFYPSELADGGYDVADYRDVDPRLGTLDDFDALAAEAHRLGLKVIVDLVPNHTSHQH
VWFQEALRAGPGSAARERYVFRDGRGAHGELPPTDWQSVFGGSAWQRVPDGQWYLHLFTP
QQPDLNWENEEVRADFRTTLRFWSDRGVDGFRVDVAHALAKDLSEPLRDLGTPELSREDA
LPDLPPGSHPFYDRDEVHEIYRDWRKILDSYRPPRMAVAEAWVNPAARRALYARADELGQ
AFNFEYLQAGWDAEELRRIITDSLATARSAGASATWVLSNHDVVRHTSRLMLPPGTDDNA
WLLSGGHAPEIDEEAGLRRARAATLLMLALPGSSYLYQGEELGLPEVADLPVEVLQDPVW
EQTGRVRKGRDGCRVPLPWTTTGPSYGFGAGGAWLPQPERFAAYAVEAQDGLEGSTLELY
RRALRLRRKLLDGEELRWIPDAPAGVLHFARSDGWRCVANLSADPVDLPPGEVLLSSAPL
ESGRLAPDTTAWLA
>A0A2S1IIS6_Streptomyces nigra
MSSAAEQEAVAGAVAAEEGRPAVLNGARGRAPGVPVRPGAPVPLGARFRVGPDGVAGTNF
ALWAGGAEAVELCLFDERGKETRAKLTELTHEIWHGFVPGVMPGQRYGYRVHGRWDPWTG
ARWNPAKLLLDPYARAVDGDFTLPPEVYGHVRDWPQQHVADTVRDERDSAPYVPKGVVVH
DDAPDDEWQDDRRPKTPWADSVIYELHVRGFTKLHPGIPEELRGTYAGLAHPAAIEHLAK
LGVTAVELLPVHQFAHEDHLLRRGLRNYWGYNSIGYFAPHAAYAASGTTGQQVGEFRRMV
RALHAAGIEVILDVVYNHTAEAGELGPTLSLKGVDNRGYYRLQADARRYADYTGCGNTLH
VVQPQVLRLITDSLRYWVTEMGVDGFRFDLAAALARSMHDVDMLSPFLAVIAQDPVLRRV
KLIAEPWDIGSGGYQVGAFPPLWTEWNDRYRDAVRDFWRGALPDVRDLGYRLSGSSDLYA
WGGRRPYASVNFVTAHDGFTLRDMVSYEHKHNEANGEGNRDGSNDNRSWNCGAEGGTDDE
DVLALRRRQLRNLLSTLLLSTGVPMLVAGDEMGRTQRGNNNAYCQDNEISWLDWALLEEP
GWKALFELTSRLIALRHRHPVLRRRAFFSGRPHSADGLRDLAWFTARGTEMTEADWYAPA
ATLGMYLSGRDIPGRDERGAQIVDDSFLVVLHTGHRPVDFVLPGTPWARRYEVVVDTSRE
EQAREPGAEHPAGTEISVPGRTVLLLRVAG
>A0A2S1IKA1_Streptomyces nigra
MQVWPGEAYPLGATYDGAGTNFAVFTEAADRVELCLLHDDGSETAVELRESDAFVRHAYV
PGVMPGQRYGFRVHGPYAPERGLRCNSAKLLLDPYAKAVSGSVRWGEEVYGYHFGEPDRR
NDLDSAPHTMSSVVVNPYFDWGDDRRPRTEYHHTVIYEAHVKGLTMRHPGLPEELRGTYA
GLAHPALIEHLTELGVTALELMPVHQFVNDHRLVDMGLNNYWGYNTIGFFAPHNAYASWG
DRGQQVLEFKSAVRALHEAGIEVILDVVYNHTAEGNHLGPTLSFRGLDNPQYYRLTDDPR
YYMDTTGTGNSLLMRSPHVLQLIMDSLRYWVTEMHVDGFRFDLAATLARQFHEVDRLSSF
FDLVQQDPVVSQVKLIAEPWDVGEGGYQVGNFPPLWTEWNGKYRDTVRDLWRGEPRTLAE
FASRLTGSSDLYQDDGRRPLASINFVTCHDGFTLHDLVSYNDKHNDANGEDNRDGESHNR
SWNCGAEGETDDPDVPVLRARQMRNFIATLMLSQGVPMISHGDEFARTQHGNNNAYCQDS
ELSWVHWPQPGEEAEEGAGGSLSRDLHAFTRAMVAMRREHPVFRRRRFFHGRPVEGTHDD
LSDIAWFTPEGKEMTQRDWDRAQASALTVFLNGNAISEPGPRGERIADDSFLLMFNASPK
TLDFVVPVDHGRQWQVVVDTARPDGVPPGTGPKVQAGERLTLVDRSLTVLQRPV
>A0A2S1IKD6_Streptomyces nigra
MTPEAPEPMVPTATYRLQLQPSFPFAAAAEAVPYLASLGVSHLHLSPVLEAVPGSGHGYD
VVDHARVREELGGEDGLRTLSRTAREHRLGLVLDIVPNHMAMAPRHNRALWEVLREGSVS
RFARWFDIDWEAQDGRILLPVLGGPLGRVLDDLVVDGDVLRYHDHVFPLREGTGDLPLPR
LLDAQWYRLAWWRLARTELNYRRFFSISELIGVRVEDPEVFEATHAKILQLLHEGVVDGL
RVDHPDGLADPDGYLRRLHEATGGRWTVVEKILSDGEHLPAAWPVAGTTGYDALRHIDGL
FTDPAGYGELLGSYRRFAAPQTDRGGDWDATVRRAGYKVLTHELAAEVDRLTRVAHRVCD
TSPDPALRDRAPWALRTALQELLVRMDVYRPYASTDASLVVTEEAAAEARLAFAVPEEAG
AVDVVRDLVLGRAGDGPGAVEFRTRFAQTSSALRAKSVEDTAFYRHVALLSATEVGGDPG
SPSVSPDRFHAYCARVQRDWPLTGTVVSTHDTKRSADVRAALAVLTECPRDWADLVAEVT
QDGTGVPDAQLAWAAWQTVFGLGEADVERVRGALLKHVREAGLFTSWTEQEPPYEEAVAA
FVAAGPCGVPGERVTAFRHALEPYIRANVLGVALTQLTMPGVPDVYQGTEGEYRALVDPD
NRRVVAFPPEDAGDKGVVTAAALRLRRRRPEVFGDAASYEPLAAEGPASEHCVAFVRSGE
VLTAVTRLSLRLARDGGWRDTKLALPPGRWVDVLDGEREFTGQVRVEQLFERLPVALLER
AGE
>A0A2S1IL87_Streptomyces nigra
MAQSRPDAAPWWRSAVIYQVYVRSFADGDGDGTGDLAGVRARLPYLAELGVDALWFTPWY
VSPLKDGGYDVADYRAIDPAFGTLAEAEKLIAEAGELGIRTIVDIVPNHVSDRHPWFRAA
REAGPGSPERELFHFRPGRGPDGALPPNDWPSEFVGSTDPVWTRLPDGEWYLHLFTPEQP
DLNWAHPAVRQEHEDILRFWFERGVAGVRIDSAALLAKDPELPDLASAPDPHPYVDRDEL
HDIYRSWRAVADAYDGVFVGEVWLPDAERFARYLRPDELHTAFNFSFLSCPWDAERLRTS
IDTTLVEHAPVGAPATWVLCNHDVTRTVTRYGRADTGFDFATKAFGTPTDLALGTRRARA
AALLSLALPGSVYLYQGEELGLPEADIPLDRIEDPMHARSGGTDPGRDGCRVPLPWAAGE
PYAGFGAQAEPWLPQPEGWDAYAADRQADDPGSMLTLYRRAIALRPEFGDGPLTWLPSSD
GVLAFARASGALCVVNLSDTPADLPAHTELLLASAPLDADGRLPQDTAVWLRV
>A0A2S1ILR8_Streptomyces nigra
MRRRHRPRVRGWTAGALSAGLLALAAVTPEPAVTALTETATAGNTATVFYSTKTRDWSTT
YLHYAPDGGSWTTVPGTRMEAACADWVKLTVDLGAATGLQATFNDGSGTWDNNAGRNYAL
GTGNITVKDGVIAHSDPCAGGGEPGDGNEATVYYSTRTLGWTTANLHHQPSGGSWTTVPG
AGMQAACAGWWRKDVDLGTATSMKAAFNNGNGVWDNNGGADYTLPTGVTTVAENKVTPDA
DDPCADEAPDTQAPTAPTGVTARADGVSVVLTWEPSTDDTGVTGYQVTRTGGTRGEVVSD
VGSTVFSDTGLEENTAYSYTVRAVDAAGNVSAASPAATATTGTEPSTPATGTPLGTDPRK
DPIYFVLTARFNDGDPANNRGGSQHEKSGNAADDDPMFRGDFKGLVDKLDYIKGLGFSAV
WITPVVLNRSDYDYHGYHGWDFYKVDPRLESAGASYQDLIDAAHAKGMKIYQDVVYNHSS
RWGAKGLFTPTVYGVRDAQWSWYYDEKQAGFEYDGLTVEPKSGKSYYNGDLWSTAEPSGN
TCLNWGVPTGGKSPEGYTLYNCQWPSPTSGMFPKALYHQCWIGNWEGEDSRSCWLHEDLA
DFNTENAQVQNYLIGAYDKYIDMGVDGFRVDTAVHIPRTTWNRRFLPAVQERVAQRHGAE
AARNFFVFGEVAAFVNDKWNRGSVNHSAQFYTWKERRDYSADDAKAALEMYDYEQQQGTG
NQPTSRNAFLDGNSYHAPDHSRASGMNVIDMRMHMNFGDASNAFHNGKDSDDSYDDATYN
VVYVDSHDYGPDKSSERYAGGTDAWAENMSLMWTFRGIPTLYYGSEIEFQKGKRIDCGPS
CPLATTGRAYYGAHLAGEVKASGFSQIESASGTVATTLQQPLVKHVQRLNQIRRAVPALQ
MGQYSTAGISGDMAFKRRYTSGGTDSFALVAVSGGATFTAIPNGTYRDAITGDTRTVTTG
TLTVPAPGRGNLRVYVLDGPGKVGVDGPYLK
>A0A2S1IPH5_Streptomyces nigra
MSKYHWWRDAVIYQVYVRSFLDSTGDGVGDLAGVRAGLPYLKKLGVDGIWLSPFYPSPQH
DHGYDVADYCDVDPLFGDLAEFDLLVTAARRLGVKVLLDIVPNHCSSEHRWFQEALEAGP
GSAARARFHFADGRGADGSEPPNNWHAMFGGPAWSRVTEADGRPGQWYLHMFTPEQPDWN
WRNPQVGAEFDRVLRFWLDRGVDGFRIDVAAGLFKHPELPDSDDPEADARTRDSVNPLAW
NQPEVHAVWRSWRSICEEYTARDGRDRLLVGEVSVPTAREHALYVRSDELHQAFFFDLLG
APWDADAFRKVISEAMQDIAGTGSTVTWVLNNHDQVRTVTRYGEPATEGSGVGAARARAA
ALLMLALPGAAYIYQGEELGLPEVVDLPDDVLTDPIFRRTGSRARIRDGCRVPLPWSGQA
SPFGFTSGEESAKPWLPQPEYFAEYATDRALADTRSFWHLYRDGLQLRSALPQLGEGTLR
WLDSPPGVLAFARGDGLVCAVNFGTAATSAPVSGTPLLSSGPCPSGVLPGSTAAWWISDG
TESPAAP
>A0A2S1IQK6_Streptomyces nigra
MSTGVSAWSGHPYPLGASHDGQGTNFALFSEVAERVELVLVDDQDRHTAVPLTEVDGFVW
HGYVPGVGPGQRYGYRVHGPWDPGLGHRCNASKLLLDPYSRAVDGQVDNHASLFERTAGG
PSPADSAGHTMLGVVTDPHFDWGDDRPPRRPYADTVIYEAHVRGLTRTHPDVPPELRGTY
AGLAHPAVVDHLTSLGVTAVELMPVHQYVQDGVLLDRGLSNYWGYNTIGFFAPHNAYAAR
GTRGEQVSEFKAMVKALHEAGLEVILDVVYNHTAEGNERGPTLSFRGIDNASYYRLVDGD
WAHYYDTTGTGNSLLMRHPYVLQLIMDSLRYWVTEMHVDGFRFDLAATLARQFHEVDRLS
AFFDLIQQDPVISRVKLIAEPWDVGEGGYQVGNFPPLWSEWNGKYRDAVRDFWRGEPGTL
GEFASRLTGSSDLYAHSRRRPRASVNFVTAHDGFTLRDLVSYNDKHNDANGEDNRDGESH
NRSWNCGTEGDTDDPAVLRLRARQQRNFLATLLLSQGIPMLCHGDELGRTQRGNNNAYCQ
DNEISWIDWRLTDEQRALADFTRYVIGLRAAHPVLRRRRFFKGETATRPDQPLPDLVWFS
PDGREMDDDDWQSPDARAVAAFLNGDAIAEPDWCGRPVVDDSFLLLFNSYWEPVEFQLPQ
AGYGERWTTLIDTAEPQGPPDETEHKAGTALLVERRSLVLLSRPSRVSAPADS
>A0A2S1T3K2_Streptomyces tirandamycinicus
MLTGLTVLTVLTVLTAAGAAQAAPAAGGDEPAPECVHYAATWRYTHVTNACDTAYRLTVE
YTDGTGVPCREAQPGATVTFPGYGPGGNGVVRVRLCPPPH
>A0A2S1Z5V6_Streptomyces spongiicola
MWRISASVVGAAVMAVLTTAGAAAAAPAAGEGESAPGCVQYAATWRYTHVTNACDTAYRL
TVEYTDGTAVPCRDAQPGATVTFPGYGPGGNGVLRVRLCQPPR
>A0A2T7KIP8_Streptomyces sp.
MVLARIKRKAAVAAAVAVSGMTLAAMSPATASAATDAVPSCVETAVVPEVFGQMVVYITD
NCESTQRVKPTFQWVSPSGPQVQCFDLQPGQEVTQWVTPGAPFNKFLGLVSC
>A0A2T7KMB0_Streptomyces sp.B978
MKLVHVLASGAAALGLLAGAQGVAQAEGVHSVPSCVEADWTPLLGIHVTITNNCSTTQQV
NVQYSFNGAPYVPDKCHTVAPGATVTTSEPVWKAGRFEGLIPC
>A0A2T7KN48_Streptomyces sp.
MRKFASGIAAVALAGTAVLGVGQAHAAGAPAPAAPALAAAPAPSCVEGTGAVVFFRYVTV
WMTNNCATTQRVTPTWNLEMDPAPGCYELQPGEKAEFSRDKPIMGTNWKFQGLVTC
>A0A2U3GY70_Streptomyces sp.
MAAAALLPVLTGSAAAHATPSEAERAQTDAPACVEVGADWRYAFVTNTCSSTYTLTVAYS
DGREVPCRVVHPGDRVTFPGHGTRGDRVLGAVLCSGGTDH
>A0A2U8VI10_Streptomyces sp.
MSKFRTRLISGAVAGLALTAGTVGLASPAAAAGTAPPCVIGMVDGASGPAAKMAYVSNKC
DFNVAVDMVVSNGTDSGCVTISPGRQYKFRTWGSNQQVFAINNCQP
>A0A2U8VL17_Streptomyces sp.
MATVACSASLTLATASEAAAAGRAPQCVKVRKYFNKGHQRYVRLTNLCTQRTSCFTIVVP
HHHDPRGRLPKGVTKDIRYGTTGAPRALYVKNVPC
>A0A2V2QAA2_Streptomyces sp.
MRMTRRAAQAAVTAAALGGTMIISATPAAAATTAPTCIGRMVTQTTDGFDVLLTNKCGGT
RSVKVVVSLAPDSPCYVMSAGTRHLYVYHGILGNYDRTVNC
>A0A2X2LTA6_Streptomyces griseus
MVLAKIRRKVAVATAVAVSGMTLAAVSPASASAAGAAVPNCVTAVVIPEVFGHMGVEITH
ACGTPQRVRATFQVTSPSGPQPACHVLQPGQEVTQWVKPAAPFNTFLGLVDC
>A0A2X2M5M6_Streptomyces griseus
MKKLAHAMACGVAALGLLAAAQGVAQAQDPAQDRGATAVPSCVKGEWTLLGGVIVTITNN
CATTQQVNVAYTFGGEPFVPDKCHTVAPGKSVSTSEAMWSANRYERLIPC
>A0A2X2MEW7_Streptomyces griseus
MRKFASGIAAAALAGSAVLGVGQAHAAPAPATSARAATASEAASVPSCVEAASAVIFYRF
VTVWMTNNCTTTQRVKPTWNLEMVPAPDCYELQPGQKAEFSRDKPIMGTNWKFQRLVAC
>A0A327V8G7_Streptomyces sp.
MNKTRTRAGVFASAIALTASGVTLGLAPAAEAAAPKPTGCSAYVSHEDIHDAVAWCSKGN
GTWYVQADCTSAGRVNGPYRGSKGWRKGATEAASVLDCGTNAWPINLKVVNVSG
>A0A329CP47_Streptomyces avidinii
MRMTRRAAQAAVTAAALGGTMIISATPAAAATTAPTCIGRMVTQTTTGFDVLLSNKCGGE
RAVKVVVSLAPDSPCYVMSAGTSHLYVYRGVLGNYDRTVNC
>A0A345HRS8_Streptomyces paludis
MAMIGVGSMGTASAAGTAASGNVGALASPPSCVSSWTTTNYAYAKSACSGSYTIKFVWSF
GRDSDCFTIHPGAQWSHKRPSSISGFDGLRLC
>A0A380N9A5_Streptomyces griseus
MHAADHIVEHAKGSIMTSRRSLTGTLTAVAVLGAGLAGIATPAQAAPVEAAGKKVASCVK
TKTFNQASVYTVQVRNTCKSAVKVKIVMRLGKDSPCTTIKKGGYYHRNTKGLATWKATVK
C
>A0A380P7M0_Streptomyces griseus
MRKSSRMKRFTAVGLTGAAVLAMSGTAHAASAGGLRASAAAPTCVKVTVDKGTISKTAYV
TNKCSTTKRVKVVWSFAPDSDCNTLKPGQKFKTKRGLAPQFDGLALC
>A0A385D708_Streptomyces koyangensis
MRTRRTTVATLTATALLGSGLALTASPAYAAPAPSCVKTRVYNTASDYTVQVRNACDRTV
RVKIVMRLGRDSKCTTLRKGQYLYHRTTGLQTWKETVTC
>A0A388SQS7_Streptomyces spongiicola
MAVLTTAGAAAAAPAAGEGESAPGCVQYAATWRYTHVTNACDTAYRLTVEYTDGTAVPCR
DAQPGATVTFPGYGPGGNGVLRVRLCQPPR
>A0A3B0BVY6_Streptomyces klenkii
MGDVPGCVSTDIYNEASGQVAWVWNACGNTQRARVVIGWGPDSDCFTIPPGSGAAYHCTF
GNYGKTETC
>A0A3B7QJW6_Streptomyces fradiae
MKYGKRLAGGLVAASALLGTCLATAPAAEAAAVRGTAPSCVKRDVIKHRKYVKVTNNCRE
TMHLKVVIDWGNDSPCLTYQPGQQWEWNWGRGSYGKVVTC
>A0A3E0G9I8_Streptomyces sp.
MPLRRIVTSALASLALALASAGAITLSAGPAAANPCGFYETASDAYYNHCTSDGSHIVIE
IDDWGPNSERCVVPGVTWIGSSSDIDGAWYTGRTC
>A0A3L8RCW0_Streptomyces rapamycinicus
MHSWIKWSAVFAGVVTALILPFGLSSSAAAGDRTSGPAPACVAMYESWRYTDAANNCADT
VGVMVVYQDGATGPCSTLPPGASSTVGEGYLGRHGHPDHLAACEPS
>A0A3M8F0C7_Streptomyces xinghaiensis
MTNTRTGTARRRLALTAATAALAGGLALPAAPAVAAPAGTAERTAPAAAADARGTAPACV
RRDVVKHRKRVTVTNTCGRTMHVKVVIKRGRDLRCLTYRHGQTWTGHWRIGSYGKVVTC
>A0A3M8VP15_Streptomyces botrytidirepellens
MRISRTVKRVSALGVATIALSGVTAVAPAAAAETGAQGAPPTCVKGWVNSGVLTQTAYAK
NNCPRKTYRVKILWDFGVDGPCQTMDPGDQQSHKVAIAPRNFAGLGLC
>A0A3N1IMN9_Streptomyces sp.
MSLMLSLALAEPASARSESPEPAPACVAMYESWRYTQAANDCADTVALKVVYQDGATGPC
HTLPPGAISTVGEGYLGLHGHADHLAVCALD
>A0A3N1SKW4_Streptomyces sp.
MHLKNTLSAIAATAMITACAMTAAGPAAAAGGTAPACVAREVVKQDKTAWTTNNCGRNMH
IKLVIDHGPDKQCWTTFPGETLKWTWKVGSYGRIAVC
>A0A3N1TXI9_Streptomyces sp.
MNKYRARAGVLTSAVALLASGVTLGLAPAAEAVTKPSNCSAYVSHGDLNDAVAWCDKGNG
SWYVQAKCASAGRVNGPYRGSKGWRKGATAAASVLDCGTNAWPVELKVVNISG
>A0A3N5A4E9_Streptomyces sp
MRTRRLLPLALTALLLGVTAPVATAAPALAAAPAADPCGYFTKNFLAFYNHCTTDGSIIQ
IKIDRINEWDTKHCVRPGITQLGTTSQIRNAWYTGKLC
>A0A3N6H8R4_Streptomyces sp.
MHAADHIVEHAKGSIMTSRRSLTGTLTAVAVLGAGLAGIATPAQAAPVEAAGKKVASCVK
TKTFNQASVYTVQVRNTCKSAVKVKIVMRLGKDSPCTTIKKGGYYHRNTKGLATWKATVK
C
>A0A3N6HLH5_Streptomyces sp.
MRKSSRMKRFTAVGLTGAAVLAMSGTAHAASAGGLRASAAAPTCVKVTVDKGTISKTAYV
TNKCSTTKRVKVVWSFAPDSDCNTLKPGQKFKTKRGLAPQFDGLALC
>A0A3Q8V8V4_Streptomyces sp.
MRRFVRSAFVVCAMALALATPATAVHAESQEGAGNQPPVPACLTYSPGWRYTFVINDCPT
AHRVKVMYGDGMDVPCQEVAPRNWFTFPGHGTEGNTIEGIALCDRADGA
>A0A3Q9ERS5_Streptomyces cyaneochromogenes
MTRLRSLFATAATVVLITGATAAGSATAAEPAQPREPGCAHVLGYGSGWADIYNECGYTV
FASVEVDGFDPPCIQIGPGAVATIGLEPGDTPYYAYEC
>A0A3R9UGP7_Streptomyces sp.
MRSRKSLVGSLVAATVLSAGMGVTAAAPAQAAGKARPVPSCVKTATFNQPSVYTVQVRNT
CKGAMKVKVQMKYGTDHPCTTIAKGKTVHFNSKGIKVYKATVRC
>A0A3R9UVB6_Streptomyces sp.
MRLTARTALGTAAVLAAAALTPVLTAAPAAALGVTGTAPACVKRDVVKHRNYVKVTNTCR
ETMHLKVVIDWGSDSPCLTYQPGEQWEWTWGRGSYGKVVTC
>A0A3R9W3E3_Streptomyces sp.
MAACLLPTGQAGAVTVGEAAPSCVQYSTSWRYTFVTNTCGTTQHVTVEYRDGTAVPCRTA
GPGDTVTFPGYGTGDNGVQGVALCSAP
>A0A3S0BYD2_Streptomyces sp.
MVRSWIKGNAVFAGVVTALILPLGLSAPAAAGDRTPGPTPACVAMYESWRYTDAANNCAD
TVDVMVVYQDGATSLCSTLPPGASSTVGEGYLGRHGHPDHLAVCEPS
>A0A3S9MBB0_Streptomyces cyaneochromogenes
MPIKRGHSFQPTASQEIPDQISERDDSLYPNKGGNPLRTSTTLKRTAAVMLSAAALTATV
GASPAAAATVGAKGTAPTCVAGWVDRGTITQTGHARNDCSYRVRVKIVWAFGADGTCTSL
DPGWEATSKVAIQPRRFDGVNNC
>A0A401MMV2_Streptomyces sp.
MRKLASAIGAGVAGLALLGAAQGSAQAAPQAVPSCVVGEARYLVSMFVYITNNCSSTQQV
KVKYTKGGVTVIPDVCHTVEPGQTVTTSTPVWIADRYVGLVSC
>A0A401W0F5_Streptomyces paromomycinus
MIDMKRAAVVGLAVAGLGLSSLVTAAPASAGGTAPDCVKRNVFTVVGRYWEVSVQNTCGK
PMRVRVVGSFGPFDCHTLQNGASYRHHSEWGKYKRVEVC
>A0A401WCK8_Streptomyces paromomycinus
MKKIKAATTAATLAVIAVGMPMAVAAPASAASSAVAKCVTATWYPSKNAVNIYNGCANTI
KVQVDERWWWDSDCITIKPKKSHYYKGTGTLRSIKYC
>A0A419YBA2_Streptomyces sp.
MTNTLRHASRSVALAATALLAALAAAPSASAASAAAGTPAPSCVQYYSSWRYTQVANGCD
AAVSVTVQYTDGQSSPCRTLQAGEWGTFAGYGTDMNYVTGLLTCDPAGGA
>A0A420V309_Streptomyces xinghaiensis
MFTLSRSIARASVPVLLAAAVGLAQPGAAYGAPAGEPGEPVSATAPACVRYAASWRYTFV
TNDCDTPQRLTVRYRDAATPPCRIANPGDTVTFPGYGVGGDEVLGVNLCSCEAG
>A0A423UYQ0_Streptomyces globisporus
MPRPTALASATAAGLLLALAAAPSAAASDAPAPECVVYHQGWRYTDVVNGCAIGVAVTVE
YTNGQQAPCRILGPGERATFAGYGTNGNYVTALRVCAPPPA
>A0A428W6P8_Streptomyces sp.
MFTLSRSIARASVPVLLAAAAGLAQPGAAYGAPAGEPGEPVSATAPACVQYAASWRYTFV
TNNCDTPQRLTVRYRDAATPPCRTAAPGDTVTFPGYGVGGDEVLGVNLCSCEAG
>A0A428WK88_Streptomyces sp.
MTNTRTGTARRRLALTAATAALAGGLALPAAPAAAAPAGTAERMAPAAAADARGTAPACV
RRDVVKHRKKVTVTNTCGRTMHVKVVINRGRDLRCLTYRHGQTWTGHWRIGSYGKVVTC
>A0A428ZJN9_Streptomyces sp.
MRRFVRSAFVVCAMALALATPATAVHAESQEGAGNQPPVPACLTYSPGWRYTFVINDCPT
AHRVKVMYGDGMDVPCQEVAPRNWFTFPGHGTEGNTIEGIALCDRADGA
>A0A429IE76_Streptomyces sp.
MKRAAVVGMAVAGLGLGSLVTAAPASANGTAPACVKRNVFTVVGRYWEARVENTCGRTMR
VRVVGSFGPFDCHTLKNGASYRHHSDWGKYKRVEVC
>A0A429JJH2_Streptomyces sp.
MKRAAVVGMAVAGLGLGSLVTAAPASANGTAPACVKRNVFTVVGRYWEARVENTCGRTMR
VRVVGSLGPFDCHTLKNGASYRHHSDWGKYKRVEVC
>A0A429N1A4_Streptomyces sp.
MGMRAAGVAAATAAVLGGALVATAPAASAAPAAPAAGGTAPACIGRYVTNTPEGFDVHLT
NNCGKTMRVQVVVEYAGDSPCYKLAAGASKLYIYEGVLGRYDRTAVC
>A0A429TUA6_Streptomyces sp.
MAHHTTRTARPIALTAMTALTAAGLLLAPATTPPAAAATGSPAPACVEYAQSWRYTDVHN
GCGDTVSVTVEYTNGQWAPCRVIEPGGRATFSGYGTNGNYVTGLRTCDPAPATAERPAS
>A0A454WDJ6_Streptomyces sp.
MRRMTNLMKRMSRPVTLAASTAAGLLMPLAATAPSAAAATGSPVAECVEYFQSWRYTDVH
NGCADAVSVTVEYTHGQWAPCRVIEPGGWATFAGYGTDGNYVTGLHTCDPATPSGV
>A0A454WGF3_Streptomyces sp.
MRSRKSLVGSLVAATVLSAGMGVTAAAPAQAAGKARPVPSCVKTATFNQPSVYTVQVRNT
CKGAMKVKVQMKYGTDHPCTTIAKGKTVHFNSKGIKVYKATVRC
>A0A494ULA6_Streptomyces fungicidicus
MNAFTSFAAATTAAAVLAIGLAGGATAAGHTPAAHDGVTGRAAAAGTAPACIERTSVTNK
PEGGVRVHLRNFCGRTMHVKVVVKNWSDSGCKSMPNGSGWLFQTVGGRYDRTVVC
>A0A499UEF3_Streptomyces antimycoticus
MILPLGLSAPAVAGDRTSGPAPACVAMYESWRYTDAANNCADTVGVMVVYQDGATGLCST
LPPGASSTVGEGYLGRHGHPDHLAACEPS
>A0A4D4KJB5_Streptomyces antimycoticus
MILPLGLSAPAAAGDRTSEPAPACVAMYESWRYTDAANNCADTVGVMVVYQDGATGLCST
LPPGASSTVGEGYLGRHGHPDHLAACEPS
>A0A4D4N6A7_Streptomyces avermitilis
MRRFIRSTITGLTAGLLAVSSGVAAQAASREAEEGWDSPPACVHINSDWRYTFVTNDCSS
AYDVTVVYRDGANVPCRVASPGDIISFPGYGTQGNTVLGVALCAVAGRKDGRLEATPRL
>A0A4P7DG23_Streptomyces sp.
MRMTRRAAQAAVTAAALGGTMIISATPAAAATTAPTCIGRMVTQTTTGFDVLLSNKCGGE
RAVKVVVSLAPDSPCYVMSAGTSHLYVYRGVLGNYDRTVNC
>A0A4P8T8B2_Streptomyces sp.
MVGSLVAATVLSAGMGVTAAAPAQAAGKARPVPSCVKTATFNQPSVYTVQVRNTCKGAMK
VKVQMKYGTDHPCTTIAKGKTVHFNSKGIKVYKATVRC
>A0A4Q1RX11_Streptomyces sp.
MNKLKAAAVAATLTVTAVGIPMATAGPAAAAGVNKCVKATWHPSKNSVDIYNGCNKAIKV
QIAERWWPDSDCYTIRSKGELHYTGTGQLQGIKYC
>A0A4Q2GAS1_Streptomyces alfalfae
MVFFGLMLALLLAALEQMIVATALPKIVGELHGLDKMSWAITAYLLTSTIGLPIYGKLGD
LFGRKGVFQFAIVVFVVGSALAGWSRTMDQLIAFRAIQGVGAGGLMIGVQAIIADIVPPR
QRGRYMGLIGAAFGLASVAGPLLGGFFTDHASWRWCFYFNVPFGLVTLLVITLVLKLPKP
AGRARIDVLGALLLAAASTCLVLLTSWGGTEYAWDDRVILGLAAGAVAGGLLFLVAEKFA
AEPIIPLRLFRDPVFNITGLVSVIVGVALFGAASYLPTFLQMVDGASATESGLLMLPMMG
GLVGASVISGQLITHTGRYRIYPVLGGALSVVGMWLLSRLEADTSRVQYSLWMAVLGAGI
GLVMPVLVLAVQNAVRPADLGTATSANNYFRQIGGSVGAAIFGTLFADRLADALAERVPA
GSGPADAESLTPQLVHALPAPVREGYVLAYADAMPRIFLYLVPVLLLGTLIAFFLKETPL
LSASAPTPPPGTAFPSAPSPGAAAAGSAPIPQARATAHPAGVPVCGAVQHADGTAVPRAA
LTLIDVAGQQIGRGASGEDGRYALVTPGAGSFVLIAAAGGHQPQAVTVTVGERPVELDVV
LGGAGRLAGTVVTADGTPVRDAAVTLTDVRGEVVATTRSGREGGYVITELVAGEYTLAAS
APAYRPAALPVSVQASRETRQDVELAGGAVLRGTVRAGGGRPVEDARVTLLDAAGNVVDT
LTTEADGTFRFVDLSSGEYTVIAAGYPPVATVLQVAGGGRTERDLQLGHED
>A0A4Q6VHI0_Streptomyces sp.
MRTRRTTVATLTAALLGSGLALTASPAYAAPAPSCVKTRVYNTASDYTVQVRNACNRTVR
VKIVMRLGRDSKCTTLRKGEYLYHRTTGLQTWKETVTC
>A0A4Q7EMT0_Streptomyces alfalfae
EIISALRFWLDLGIDGFRLDAVPYLYAEEGTNCENLPQSHAMLKRVRAVIDAHYPDTVLL
AEANQWPEDVVDYFGDYEKGGDEC
>A0A4Q7ENS3_Streptomyces alfalfae
YHHNEMTFSMVYAYSENYVLPISHDEVVHGKRSLVSKMPGDWWQQRAGHRAYLGYMWAHP
GKQLLFMGQEFAQGAEWSENHGPDWWLLDPAYGAEPDHRGVRDLVRDLNTVYRREGALWQ
RDTDPGGFAWVEGDAAEDNVLAFLRYDEADEPLLAVSHFAPVVRHAYRLGVPDGFGAWQE
VLNTDEARYGGGDVTSPDPLKPEPVASHGRPASLRLTLPPLATVWLRPV
>A0A4Q7EXN7_Streptomyces alfalfae
NQWPEDVVDYFGDYEKGGDECHMAFHFPVMPRIFMAVRRESRYPVSEILAKTPAIPAGCQ
WGIFLRNHDELTLEMVTDEERDYMYAEYAKDPRMRANIGIRRRLATLLDNDRNQIELFTA
LLLSLPGSPILYYGDEIGMGDNIWLGDRDAVRTPMQWTPDRNAGFSSCDPGRLYLPTIMD
PVYGYQVTNVEASMSSPSSLLHWTRRMIEIRKQNPAFGLGTYTELPSSNPAVLA
>A0A4Q7EY60_Streptomyces alfalfae
HDAVHPDLGTLDDFDAFVRRAEEAGLEVALDFALQCSPDHPWVTEHPEWFQHRADGSIAY
AENPPKKYQDIYP
>A0A4Q7F5K5_Streptomyces alfalfae
YHHNEMTFSMVYAYSENYVLPLSHDEVVHGKQALVSKMPGDWWQRRANHRAYLGYMWAHP
GKQLLFMGQEFAQGGEWSQEQGLDWWLLDPAYPAERDHNGVRRLVRDLNHQYRETPALWE
RDTDPAGFSWIVADAAQDNVLAFLRYAADGTPLLAVSNFAPVVRHDYPLGVDRAGTAWRE
VLNTDAAAYGGSDVRDPEPLMAQPAPAHGRPARLRLTLPPLATVWLRPE
>A0A4Q7F981_Streptomyces alfalfae
SFQDSNGDGIGDLKGITAKLDYLQWLGVDCLWLPPFFKSPLRDGGYDVSDYTAVLPEFGD
LADFVEFVDSAHQRGMRVIIDFVMNHTSDQHPWFQASRTDPEGPYGDYYVWADDDKQYGD
ARIIFVDTEASNWTFDPVRKQYYWHRFFSHQPDLNYENPAVQEEIISALRFWLDLGIDGF
RLDA
>A0A4Q7F9Y1_Streptomyces alfalfae
NPAFGLGTYTELPSSNPAVLAYLREHGDDLALCVSNFSRFAQPTELDLRAYAGRHPVELV
GGVRFPAIGELPYLLTLAGHGFYWFRLSDQPRRPTAPAVHF
>A0A4Q7FAU0_Streptomyces alfalfae
NPAFGLGTYTELPSSNPAVLAFLREAPPTEEEGDDLVLCVHNFSRFAQPTELDLQAFNGR
HPVELIGGVRFPAIGDLPYLLTLAGHGFYWFRLRQEPA
>A0A4Q7FBQ3_Streptomyces alfalfae
MTRRPRKPSDETAARPSGPRPPEEPQAHEGAPAPGGASPDAAGARAAEPADAPEPGKRAK
ATPAAGAAKAVGAAAKKATPAKAVRSAEPAKPPKAAKPVKKAAAGRPAKPVPAARTESVP
PARTRSVPAARAESVPVAGPAPVAASPVPHEDRVRLLDGTHHDPHGVLGAHPVAGGIAFR
ALRPYAKAVRVVADDLRAELRDDGEGFFSAVLPLPAAPDDYRLHITYEDAEHVTHDAYRF
LPSLGEFDLHLIGEGRHERLWDALGARPMVHQGAAGTRFTVWAPNACGVRVVGGFNYWDG
TGFPMRSLGGSGVWELFAPSVGEGELYKFEITRPDGSKTLRADPLARRTETPPANSSVVY
ESHHEWHDQDWLARRAERPAHEAPFSVYEVHLASWRPGLTYRQLAEQLPAYVSDLGFTHV
ELMPVAEHPFGGSWGYQVTGFYAPTARLGTPDDFKHLVDALHRAGIGVLMDWVPAHFPRD
DWALAEFDGRPLYEHEDPARAAHPDWGTLEFDYGRNEVRNFLVANASYWCEEFHIDGLRV
DAVASMLYLDYSREEGQWTPNEHGGRENLDAVAFLQEMNA
>A0A4Q7FC67_Streptomyces alfalfae
MTTTETHPTDPAAVLRAPVVTRPAAGRPDRAPEAPLADEDRRRLLAGTHHDPHAVLGAHP
APGGVAFVVLRPYARAVTLLTGERRVPLNDMGDGFFSAVLPSEGPASDALPEYRLTVAYD
GPETEYQDPYRFLPALGEYDLHLIGEGRHEQLWKALGAHPMTHQGVSGTRFTVWAPHARG
VRLSGDFSCWDGTAHPMRSLGSSGVWELFVPGLGPGTVYKFDITRPDGTHTLRADPMARR
AEVPPNTASVVTESSYTWADDAWMAHRADRPVHEAPFSVYEVHLPSWRPGLTYRRLADEL
TDYVTDAGFTHVELMPVAEFPFSGSWGYQVTGFYAPTSRLGTPDDFRYLVDRLHQAGVGV
LLDWVPAHFPKDDWALAHFDGAHLYEPGDPRRAEHPDWGTLTFDYGRREVRNFLVANAVY
WCEEFHIDGLRVDAVASMLYLDYSREEGQWSPNEHGGRENLDAVAFLQEMNA
>A0A4R3BGG8_Streptomyces sp.
MQKPASKLRLAAAAFSAVLLAGTALSGSAHAAPEGKAGVKACGYYETQTDAYYGHCGSTW
VKIQVDIDWWPTDIKRCVPPGETHLGTTDEIDNAWAIPGTCG
>A0A4R7I8H3_Streptomyces sp.
MRRNYRVTLTAAAALTLAATAMGVQTASAAPAKETSPTVAASPCGWYTVLSRASYNHCGT
GNVVIFVDRLNIGGIRDYEQCVTPGDHYLGSWPDFQGAWYAGKTC
>A0A4R7IYX5_Streptomyces sp.
MPLRRIVTSALASLSLALASVGALTLSAGPAAANPCGFYETASDAYYNHCTSDGSHIVIE
IDDWGPNSERCVVPGVTWIGSSSDIDGAWYTGRTC
>A0A4S2RSB1_Streptomyces sp.
MSGTAHAASAGGVQVSAAAPTCVKVNVDKGTISKTAYVTNKCSTTKRVKVVWSFAPDSDC
NTLKPGQKFKTKRGLAPQFDGLALC
>A0A4S2UTE7_Streptomyces sp.
MRPKNTLTTLAAAAMITACSLTAAGPAAAAGDTAPACVAREVVKQNKTAWTTNNCGRNMH
IQLVIDHGPDRSCWTTTPGETLEWKWKMGSYGRIALC
>A0A4S3FRK3_Streptomyces sp.
MRTRRRHTLIPLATAIAAGALALAGAAPAAAAPAPQETTLASSFTGCAYLKANYEGKATV
KNVCAYAIHATVSVDWGWDPDCQKIGPGRTATFKWDSTKGKALEAYVC
>A0A4S3GGI4_Streptomyces sp.
MTLDLERNAPLTSGDSSGNRPSLTTAPVLPRGRGRAPSPFRSPARRGDWPERAYFGQVCG
ADPGEIGRVQRQRTHSRRDPYMKYGKRLAGGLVAASALLGTCLATAPAAEAAAVRGTAPS
CVKRDVIKHRKYVKVTNNCRETMHLKVVIDWGNDSPCLTYQPGQQWEWNWGRGSYGKVVT
C
>A0A4U0N9Z6_Streptomyces piniterrae
MTHGRKNLARSAAVLVASGAIFAGMGAAPASAASSGKVSAPSCVHLRTTSSWATTTTKAT
NNCSYSVRVYFKWDRHVDGPCTTIGAYGGWHKETVARTARFAGLGNC
>A0A4U5WUL2_Streptomyces galbus
MFTRTHRWTRGTRAIATAASTAALCGLPLLCAAPVSAAPPLTAPPAPSCVAVYESWRYVT
ASNDCGTTHQVQVVYQDGAAGLCYALAPRTQSTVGEGYFGRHGHVDHLALCEPYEVRTGP
>A0A4U5X2P3_Streptomyces galbus
MASRKVLFTSLVAAAALACAAGPAVAAPAQDASVMGDVPWCVSTDIYNEASGQVAWVWNA
CGNTQRARVVIGWGPDSDCFTIPPGSGAAYHFTFGNYGKTETC
>A0A4V2E4A2_Streptomyces alfalfae
EIISALRFWLDLGIDGFRLDAVPYLYAEEGTNCENLPRTHDLLKRVRAEIDAHYPDTVLL
AEANQWPEDVVDYFGDYEKGGDEC
>A0A4V6AWN6_Streptomyces lasalocidi
MDDANTGAGPPPGYMPEGGPAVIAIVEQWLGRSDPSGDEPPRREPSPAARTVLSRTGRRP
CRGCRTPARFTSRTHAPCVPKSADAPTARSSMLTRTHRIRALTAAASTVALCGLPLLSAA
PASAAPLPTAPPAPSCVALYESWRYVTASNDCATAHQVQVVYQDGATGLCHALAPGTQTT
VGEGYFGRHGHVDHLALCEPYEAQTGP
>A0A4Y8NF93_Streptomyces sp.
MLSVLTVLTVLTVLTAAGAAQAAPAAGGDEPAPECVHYAATWRYTHVTNACDTAYRLTVE
YTDGTGVPCREAQPGATVTFPGYGPGGNGVVRVRLCPPPH
>A0A4Y8Y133_Streptomyces sp.
MTVPYGRSSASRRGGGGSLHRKASITMRFNLVRTAAVAGLAAGVLLTGVPTTTAAPVSAV
AAPTASPAVASAAPACVHLRQEDYLRDGQWRSLANAKNNCSHAVRIRMIWTGTTDGRCFS
LNPGQDHGESKPGRGPYVSELRDC
>A0A505DDJ2_Streptomyces sporangiiformans
MAPNSGSLWRPVPAPRHSRCSTSGGVIHITPPGSHTEHAREEIRIMKFHKSAAIGILATA
VLGSGLAVAPTATAADAMGTAPACVKRDVIKHRKYVKVTNTCRETMHLKVVIDWGSDSPC
LTYQPGEQWEWNWGRGSYGKVVTC
>A0A514JU35_Streptomyces calvus
MHLPAKFATAAAATAALTMGLTAVAPAASAAPATASSAPACISRTVIESDPSDPGFDVYL
YNGCSGARYVQVIIDYGPDSGCYYMPKGSSRTVSYRGLLGVYNSTVLC
>A0A516RC86_Streptomyces spectabilis
MTSSTRMPRDTTDTGWGRTARGRVRAAAVGLTAAALLGGGLALVPAASAAPPDRDRAAAV
SGAAPQGTAPACVKRSVSGRSATATNDCGRVMRVKIVVKHGPDSRCTSLKHRAWARHSWP
FGSYDKTVTC
>A0A542H2Y3_Streptomyces sp.
MMRFLRSTFLTSAVVLSLATPAAATDAASLEGVEGQVGAPECVGFTADWRYTFVTNGCSS
AYTVTVVYRDGTEVPCRVAFPGDRLTFPGYGTRGNEVLGTALCEADGGV
>A0A542WLR2_Streptomyces sp.
MNAFTSFAAATTAAAVLAIGLAGGATAAGHMPAAHDGVTGRAAAAGTAPACIERTSVTNK
PEGGVRVHLRNFCGRTMHVKVVVKNWSDSGCKSMPNGSGWLFQTVGGRYDRTVVC
>A0A561TYA2_Streptomyces brevispora
MRLKNSLSVIAATAMITACAMTAADPAVAAGRTAPACVAREVVKQDKTAWTTNNCGRNMH
IKLVIDNGPDRQCWTTSPGETLKWTWKVGSYGRIAVC
>A0A5B7UXV1_Streptomyces sp.
MTSTSRMPSDTTDTGWGPRARRRARAAAFGLAATALLGGGLALGPDAAAAPDRGPAAVVR
SEAAPQGTAPACVQRSVNGRSATATNNCGRVMRVKIVVKHGPDSRCHSLKHRAWARHSWP
FGSYDKTVTC
>A0A5B8DJF4_Streptomyces albidoflavus
MRTRRTTVATLAAALLGPGLALTASPAYAAPAPSCVKTRVYNTAGDYTVQVRNACNRTVR
VKIVMRLGRDSKCTTLRKGQYLYHRTTGLQTWKETVTC
>A0A5C6WC98_Streptomyces sp.
MNKLKAAAVAATLTATAVGIPMATAGPAAAAGVNKCVKATWHPSKNSVDIYNGCNKAIKV
QIAERWWPDSDCYTIRSKGELHYTGTGQLQGIKYC
>A0A5J6EPM2_Streptomyces galilaeus
MRMSRRAVQAVVTAAAIGGSMIVSAAPAAAATTAPSCISRLVTERTDGFDVLLTNRCRYE
RAAKIEVSLAPDSSCYVIPAGSNAFYIYKGIFGNYSRTVNC
>A0A5J6F118_Streptomyces galilaeus
MPHLLAHALATAAVTLTALLTIPVAAHAADDGPTGTAAPDCVHHYADRRYTTVVNDCDSP
VSVTVAYSDGRWAPCRTLAPRDTATFAGHGFDGTQVLGLDTCLPAAS
>A0A5J6FER8_Streptomyces nitrosporeus
MRMSRRAAQAAVTAAALGGSLIISATPAAAATTAPSCIGRMVTQTTDGFDVLLTNKCSGT
RAVKVVVSLAPDSPCYVMSKGTSHLYVYHGILGNYERTVNC
>A0A5J6G5F8_Streptomyces viridosporus
MKGSSPMRQVMRPFIMTAAALLPVLTGSAAAHATPSEAERAQTGAPACVEVGADWRYAFV
TNTCSSTYTLTVAYSDGREVPCRVVHPGDRVTFPGHGTRGDRVLGAVLCSGGTDH
>A0A5J6GGN4_Streptomyces kanamyceticus
MRRTHLTKGPDMTYGKRLARLTTGALAASALLATGLATAPAATAAPVTAIQGTAPSCVKR
DVIKHKKYVKVTNLCGEAMHLKVVIDWGNDSPCLTYQHGEQWEWNWGRGSYGKVVTC
>A0A5M8GQ02_Streptomyces parvus
MVLARIKRKAAVATAVAVSGMTLAAMSPATASAATGAVPSCVETSVVPEVFGNMLVYITN
NCESTQRVKPTFQWVSGSGPQVQCYDLQPGQEVLQAVSPGAPFNKFLGLVSC
>A0A5M8GSS6_Streptomyces parvus
MKLVHVLASGVAALGLLAGAQGVAQAEGVHSVPSCVEADWTPLLGIHVTITNNCSTTQQV
NVQYSFNGAPYVPDKCHTVAPGATVTTSEPVWKAGRFEGLIPC
>A0A5P0YQ38_Streptomyces alkaliterrae
MSWIRKTSVTAMALAAAGLSVVATAPAAQAKAGDTAPSCVNRYIDGDTANRYVYVSLTNN
CKTTKKVKVDIRLGKDSPCWTLKPGANKKWTYEGIGSYRKTVLC
>A0A5P0YWL6_Streptomyces alkaliterrae
MSNLLSRISHPAALTATTAAGLLMALTATPSAAAAVNTAPPECVQYHSSWRYTHVANGCD
AAVAVTVEYTNGQDAPCRVIQPGEWATFSGYGTQSNYVTALRSCDPTPAAGV
>A0A5P2BGW5_Streptomyces venezuelae
MKHRQRLAGGVLAAATLLGATLATPAASAATTATATASATSGTAPACVKRDVVKHRKYVK
VTNLCGHAMHLKVVIDWGNDSPCLTYQNKEQWEWNWGRGSYGKVVTC
>A0A5P2BY30_Streptomyces venezuelae
MKHRQRLAGGVLAAAALLGATLATPPAASATSGTAPACVKRDVVKHRKYVKVTNLCGQAM
HLKVVIDWGSDSPCLTYQNKEQWEWNWGRGSYGKVVTC
>A0A5P2CKL4_Streptomyces venezuelae
MKHRQRLVGGALAAAALFGATMAAPATASATSGTAPACVKRDVVKHRKYVKVTNLCGHAM
HLKVVIDWGSDSPCLTYQNKEQWEWNWGRGSYGKVVTC
>A0A5P2XGP1_Streptomyces spectabilis
MSPPDASQGLPGVSPPVTQKRADASIPVPRRPFRTPEPATPAVSHVPRPRPRLPLRRRSA
GGTSQGHPPGPAALAVDRFRSAQSRTPHLAAPLPRGRTPMTSSTRMPCDTTDTGWGRKAR
GHVRATAVGLTAAAVLGGGLTLAPAASAAPQGTAPACVERSVSGRSATATNNCGRVLRVK
IVVKHGPDSRCTSLKHRAWARHSWPFGSYDKTVTC
>A0A5R9FS52_Streptomyces montanus
MRAGAGARLLNTSRRVALRGSLFADHPPRIVPRLHHRCPHPRRSGTGTSQMAPNGGSLWR
SVPEPRHSRCSTPGGVIHVTPPASHTEHAREEIRMKFHKSAALGILAAAVLGSGLAAAPT
ATAADAMGTAPACVKRDVIKHRKYVKVTNNCREAMHLKVVIDWGSDSPCLTYQPGEQWEW
NWGRGSYGKVVTC
>A0A640T814_Streptomyces libani
MSTFRTRVISGAVAGLALTATTVGLASPAAAAGTAPPCVIGMVDGASGPAAKMAYVSNKC
DFNVAVDMVVSNGTDSGCVTISPGRQYKFRTWGSNQQVFAINNCQP
>A0A640TB29_Streptomyces libani
MRKIMAIALATVACSASLTLATASEAAAAGRAPQCVKVRKYFNKGHQRYVRLTNLCTQRT
SCFTIVVPHHHDPRGRLPKGVTKDIRYGTTGAPRALYVKNVPC
>A0A640UKR0_Streptomyces tubercidicus
MRKIIAIALATVACSASLTLATTSEAAAAGGAPQCVKVRKYFNKGHRRYVRLSNLCTQRT
SCFTIVVPHQRDPHGSLPKGATKNVRYGTTGAPRALFVKNISC
>A0A646I7S6_Streptomyces alkaliphilus
MSNTAGGKGMRLPGAPPVGRPAPDRDTSPLPGKRVPFRKVLAQNDCKKFRKVHDGSGRHP
PPRPRDGGRRTEPTAPIEGVTMRTTAFRVSRRPAGRGRLRPTALPLTVVTVFAALFGAVA
PAAALDPAPTQTVPTTAPGCVHLYAGLRYTHLHSECAEEHLLRVRYTFGEVSDCRLVVPG
GWHTFRGYGFDGDHPVAVEPCEG
>A0A652KF18_Streptomyces sp.
MRGMANHMTRVSRPVALAAMAAAGLLTVTTAPSAAADSGSPAPECVEYFQSWRYTDVHNG
CGDTVSVTVGYVNGQWAPCRVIEPGGWATFSGYGTSGNYVVGLWTCDPATVPAGAVRAAS
DVSGRVDASDAAGWHRGASRLQ
>A0A6A0AZK7_Streptomyces pacificus
MWRISASVVGAAAMTALAVLSTAGTAGAAGSAGEAVAAPAAGGGESAPGCVQYAATWRYT
HVTNACDTAYRLTVEYTDGTAVPCREAQPGATVTFPGYGPGGNGVLRVRLCEPPM
>A0A6A0BQB8_Streptomyces rutgersensis
MTSRRSLTGTLTAVAVLGAGLAGIATPAQAAPVEAAGKKVASCVKTKTFNQASVYTVQVR
NTCKSAVKVKIVMRLGKDSPCTTIKKGGYYHRNTKGLATWKATVKC
>A0A6A0BY37_Streptomyces rutgersensis
MRKSSRMKRFTAVGLTGAAVLAMSGTAHAASAGGLRASAAAPTCVKVTVDKGTISKTAYV
TNKCSTTKRVKVVWSFAPDSDCNTLKPGQKFKTKRGLAPQFDGLALC
>A0A6B2SJE3_Streptomyces sp.
MKHRQRLAGGVLAAATLLGATLATPAASAATTATATASATSGTAPACVKRDVVKHRKYVK
VTNLCGHAMHLKVVIDWGNDSPCLTYQNKEQWEWNWGRGSYGKVVTC
>A0A6B2SPQ7_Streptomyces sp.
MRKSIVGMVAAGAVAGVLGLAGPASAGPAAVGASDVSAQGTAPACIKRTVAPGYAKLKNN
CGRYMWVKVIIKAGPDSPCYPMRPGGTVHDLWTVGWYDRTVTC
>A0A6B2TKY1_Streptomyces sp.
MRKSIVGMVAAGAVAGVLGLAGPASAGPAAVGASDVSAQGTAPACIKRTVAPGYAKLKNN
CGRYMWVKVIIKAGPDSPCYPMRPGGTVHDLWTVGWYDRTVTC
>A0A6B2TN29_Streptomyces sp.
MKHRQRLAGGVLAAATLLGATLATPAASAATTATATASATSGTAPACVKRDVVKHRKYVK
VTNLCGHAMHLKVVIDWGNDSPCLTYQNKEQWEWNWGRGSYGKVVTC
>A0A6B3A425_Streptomyces sp.
MRKSSRMKRFTAVGLTGAAVLAMSGTAHAASAGGLRASAAAPTCVKVTVDKGTISKTAYV
TNKCSTTKRVKVVWSFAPDSDCNTLKPGQKFKTKRGLAPQFDGLALC
>A0A6B3A8Z3_Streptomyces sp.
MTSRRSLTGTLTAVAVLGAGLAGIATPAQAAPVEAAGKKVASCVKTKTFNQASVYTVQVR
NTCKSAVKVKIVMRLGKDSPCTTIKKGGYYHRNTKGLATWKATVKC
>A0A6B3AH84_Streptomyces sp.
MLRKQGTTILGATALVLAGVVGGAAPAQAAPAQITAGGTAPACIQRSVVNNPDGGMQAWL
YNKCGKTMRVKVVVKNWRDTSCKSIKNKQSAYFRTVGGRYDRTAVC
>A0A6B3GIN6_Streptomyces sp.
MRKSSRMKRFTAVGLTGAAVLAMSGTAHAASAGGLRASAAAPTCVKVTVDKGTISKTAYV
TNKCSTTKRVKVVWSFAPDSDCNTLKPGQKFKTKRGLAPQFDGLALC
>A0A6B3GQW9_Streptomyces sp.
MTSRRSLTGTLTAVAVLGAGLAGIATPAQAAPVEAAGKKVASCVKTKTFNQASVYTVQVR
NTCKSAVKVKIVMRLGKDSPCTTIKKGGYYHRNTKGLATWKATVKC
>A0A6B3HBE1_Streptomyces sp.
MRKSSRMKRFTAVGLTGAAVLAMSGTAHAASAGGLRASAAAPTCVKVTVDKGTISKTAYV
TNKCSTTKRVKVVWSFAPDSDCNTLKPGQKFKTKRGLAPQFDGLALC
>A0A6B3IHL4_Streptomyces sp.
MTSRRSLTGTLTAVAVLGAGLAGIATPAQAAPVEAAGKKVASCVKTKTFNQASVYTVQVR
NTCKSAVKVKIVMRLGKDSPCTTIKKGGYYHRNTKGLATWKATVKC
>A0A6G0FK02_Streptomyces sp.
MRRMANHMTRHRPTFIALPALAAAGLLICLTDTPSAAATVGEPAPQCVEYFQSWRYTDVQ
NGCVDAVSVTVEYTNNQWAPCRVIEPGGRATFAGYGTDGNYVTGLRTCDPEA
>A0A6G2BAC8_Streptomyces taklimakanensis
MLCAGIALGSPARAAEEPHAGESSAPSCLRYSAGWRYTFVTNDCDTVRHLTVEYSDGRTV
PCRTAAPRETVTFPGHGFGTGVDVTGVRACPAVPS
>A0A6G2QSC7_Streptomyces sp.
MHLPAKFATAAAATAALTMGLTAVAPAASAAPATASSAPACISRTVIESDPSDPGFDVYL
YNGCSGARYVQVIIDYGPDSGCYYMPKGSSRTVSYRGLLGVYNSTVLC
>A0A6G2R0B3_Streptomyces sp.
MSKFRTRVISGAVAGLALTAGTVGLASPAAAAGTAPPCVIGMVDGASGPAAKMAYVSNKC
DFNVAVDMVVSNGTDSGCVTISPGRQYKFRTWGSNQQVFAINNCQP
>A0A6G2R5L2_Streptomyces sp.
MATVACSASLTLATASEAAAAGRAPQCVKVRKYFNKGHQRYVRLTNLCTQRTSCFTIVVP
HHHDPRGRLPKGVTKDIRYGTTGAPRALYVKNVPC
>A0A6G2SKU8_Streptomyces sp.
MRMTRRAAQAAVTAAALGGTMIISATPAAAATTAPTCIGRMVTQTTTGFDVLLSNKCGGE
RAVKVVVSLAPDSPCYVMSAGTSHLYVYRGVLGNYDRTVNC
>A0A6G2WWM1_Streptomyces sp.
MSKFRTRVISGAVAGLALTAGTVGLASPAAAAGTAPPCVIGMVDGASGPAAKMAYVSNKC
DFNVAVDMVVSNGTDSGCVTISPGRQYKFRTWGSNQQVFAINNCQP
>A0A6G2X0I7_Streptomyces sp.
MATVACSASLTLATASEAAAAGRAPQCVKVRKYFNKGHQRYVRLTNLCTQRTSCFTIVVP
HHHDPRGRLPKGVTKDIRYGTTGAPRALYVKNVPC
>A0A6G3D5I7_Streptomyces sp.
MKRVKRTLALAAVSAAGLLMTVAATPSVAAPAQSPAPACVEYYQSWRYTDVVNNCAETVA
VTVEYTNGQDAPCRVIAPGAWATFAGYGTDGNYAIAVRTCEPSVAEVAP
>A0A6G3QWR7_Streptomyces sp.
MLRKQGTTILGATALVLAGVVGGAAPVQAAPVQITAGGTAPACIQRSVVNNPDGGMQAWL
YNKCGKTMRVKVVVKNWRDTSCKSIKNKQSAYFRTVGGRYDRTAVC
>A0A6G3R9D0_Streptomyces sp.
MKHRQRLAGGVLAAATLLGATLATPAASAATTATATASATSGTAPACVKRDVVKHRKYVK
VTNLCGHAMHLKVVIDWGNDSPCLTYQNKEQWEWNWGRGSYGKVVTC
>A0A6G3RPW2_Streptomyces sp.
MRKSIVGMVAAGAVAGVLGLAGPASAGPAAVGASDVSAQGTAPACIKRTVAPGYAKLKNN
CGRYMWVKVIIKAGPDSPCYPMRPGGTVHDLWTVGWYDRTVTC
>A0A6G3S2D5_Streptomyces sp.
MRKSAALGVAVVALSGSLGFMGSTAVAAPSGGVSAQGAVPSCVKVKKTTQDEGYKTYKVT
NKCAGTKKLKGLFKYGYDSACTSVKKNKTALLSSTQPWVGWDKVVTC
>A0A6G3SG81_Streptomyces sp.
MKYRMRLAGGLVAASALLGSGFVTASAASAASAVSAVSAAPAASAQNTAPACVKRDVIKH
RKYVKVTNNCSEAMHVKVVIDWGNDSPCLTYQPGEQWEWNWGRGSYGKVVTC
>A0A6G3U7A9_Streptomyces sp.
MLRKQGTTILGATALVLAGVVGGAAPVQAAPVQITAGGTAPACIQRSVVNNPDGGMQAWL
YNKCGKTMRVKVVVKNWRDTSCKSIKNKQSAYFRTVGGRYDRTAVC
>A0A6G3Y136_Streptomyces sp.
MKRFLCSTFVISTVVLAVATPGAAAYAEPEEEAGSRLAAPDCVTYSADWRYTFVTNTCSD
TYTVKVVYRDGTDVPGRVAPPGALITFPGYGTSGNEVLGVVLCDDGDGA
>A0A6G4AVV4_Streptomyces rhizosphaericus
MAMYESWRYTNAANNCADTVCVMVVYQDGATSLCSTLPPGAYSTVGEGYLGRHGHPDHLA
VCEPS
>A0A6G4AWP5_Streptomyces rhizosphaericus
MYTPGRRDEEEMMQIWIKWGIASAGVVTALILSFGLSVPAAAGARTSGSAPACVAMSESW
RYTNAANNCADTVSVMVVYQDGATGLCSTLPPGAYSTVGEGYLGRHGHPDHLAVCEVS
>A0A6G4AYI9_Streptomyces harenosi
MPSHGKLVMAAVTTAAIGVGLAVSAPAAHAAAAGTAPSCIGRYVTGTPEGFDVHLTNNCG
GTMRVKVIVNNGGDSPCYTMARGSSRLFIYKGVFGSYDRTVTC
>A0A6G4B5K0_Streptomyces harenosi
MRRFLRSTFVVVTAALALTATGAAHAGSPEDAGSPSAAPDCVTFSADWRYTFVTNGCSET
HTLKVVYRDGTDVPARVAPPGAVITFPGYGTTGNEVLGVVLCEEGDGS
>A0A6G4WXY8_Streptomyces boncukensis
MSLKLSAKRIATGSVAAFALGTLGGTTAQAASPAGSPDAQDSQSVPTSKARQGGEAGSSS
GEAGIKAPSCVKSKKVGTRKYKVTNRCKKTKRVKLVWAFASDTKCYDLKPNYYFTSKRGW
PARYDGIKSC
>A0A6G7P124_Streptomyces sp.
MLTFGRLRKRARAGAAAALALSAVTAGTASASTAASAPSAYAAEPAPSCVTLYQSWRYTQ
AGNGCGATMTVKVVYQDGAEGLCRTAAPNETVTLGDGYAGPHGQARYIALCDQTLSGTGF
AQEPADA
>A0A6G7T5J2_Streptomyces sp.
MRLIRHTAALGIATAALGISTIAPVSAAPAEHAKSQEQSTQEQSDNLQSRIRWNHSVPKC
ARHGSLSTSGWTDHLKVKSHCGRSVWLKAVVNHGSDSRCKKVKAHKSMKHSWGYPGKLKW
VEKC
>A0A6I5E4H7_Streptomyces sp.
MRRFIRSTITGLTAGLLAVSSGVAAQAASREAEEGWDSPPACVHINSDWRYTFVTNDCSS
AYDVTVVYRDGANVPCRVASPGDIISFPGYGTQGNTVLGVALCAVAGRKDGRLEATPRL
>A0A6I5HLI5_Streptomyces sp.
MRKIAAVGVAMVALSGSLGFMATEAVAAPQQASVSDAVGWGAAPGCVDVKKTHQDEGYKA
FKVKNNCSSTKRLKGVFKYGYDSPCTPVKPGKSALLTSMQPWVDYDKVVTC
>A0A6I5MTE5_Streptomyces rochei
MRSRKSLVGSLVAATVLSAGMGVTAAAPAQAAGKARPVPSCVKTATFNQPSVYTVQVRNT
CKGAMKVKVQMKYGTDHPCTTIAKGKTVHFNSKGIKVYKATVRC
>A0A6I5NDB7_Streptomyces rochei
MRRMTNLMKRMSRPVTLAASTTAGLLMPLAVTAPSAAAATGSPAAECVEYFQSWRYTDVH
NGCADAVSVTVEYTHGQWAPCRVIEPGGWATFAGYGTDGNYVTGLRTCDPATPSGV
>A0A6I6FAN5_Streptomyces ficellus
MFALTRSTIRVAIAGATAGLAAVAVCLTASTGASAAPLPAGGEAPSCVAYASGWRYTFVT
NDCGSAQDVTVTYLDGTTVPCRSVAPGGTATFPGYGTGGNAVTGVALCTTSSP
>A0A6I6KNK4_Streptomyces rimosus
MIDMKRAAVVGMAVAGLGLGSLVTAAPASANGTAPACVKRNVFTVVGRYWEARVENTCGR
TMRVRVVGSFGPFDCHTLRHGASYRHHSDWGKYKRVEVC
>A0A6I7XZE4_Streptomyces sp.
MAATGAALLATSGTAHAAAPAVRASAAAPTCVKVNVDKGTISKTAYVTNKCSTTKRVKVV
WSFAPDSDCNTLKPGQKFKTKRGLAPQFDGLALC
>A0A6L6X5V7_Streptomyces typhae
MRARRLLTSALAATALAVTSLGMVTTTATPAAADPCGFYETASDAFYNHCTSDGSRVVIH
VRVAMQADYERCVGPGKTWLGSASKIQGAHYTGRTC
>A0A7D5ZJF7_Streptomyces sp.
MLFRKHATVATAALTLLGAALATAPAAYAAAGTAPACITRVVDEMPDGQHVWLENNCGKT
MHVKVIVDGWYDSSCLRLANRASRELVLKVGTYRKTVVC
>A0A7G6XCB1_Streptomyces sp.
MAHHTTRTARPIALTAMTALTAAGLLLAPATTPPAAAATGSPAPACVEYAQSWRYTDVHN
GCGDTVSVTVEYTNGQWAPCRVIEPGGRATFSGYGTNGNYVTGLRTCDPAPATAERPAS
>A0A7G7BUI9_Streptomyces finlayi
MPDMNLSLTARASHLVALVAAAVASVLMALAAAPSAVAATAAAPECVQHYSGRRYSTVVN
SCDVTAAVTVEYTDGQAAPCRVIEPGMSATFAGYGPQLNYVTGLRTCEPDLVEAGGA
>A0A7H0I5I5_Streptomyces roseirectus
MSLIKKAGIAGTALLATLLTGVLTAPAAHAAAGDTAPDCVDRYVDGYPSSIYVKLTNNCS
TTKKVKADIKLGGDSPCWTLKPGAEKIWWYEGLGSYRKTVLC
>A0A7H0NE23_Streptomyces sp.
MVGGITLVKDEPDGPGPDGTAPDGTAATVELPAAPPPPPPPAGPAPGPDAAEISPRKVRM
VFLGLMLTLLLAALDQMIVATALPKIVGELHGLEKMSWAVTAYLLASTIVLPLYGKLGDL
FGRKGVFQFAIVVFVIGSALAGWSRTMDELIAFRAVQGIGGGGLMIGVQAIIADIVPARE
RGRYMGLIGAVFGLASVAGPLLGGFFTDHASWRWCFYINVPFGLVTLAVIAVVLKLPGPA
VRPRLDVLGAVLLAVASTCLVLVTSWGGTEYAWGSTTILGLAAGAVVTTVLFVAAEHRAA
EPIIPLRLFRDSVFNVTGLVGAVVGIALFGAASYLPTYLQMVDGASATESGLLMLPMMMG
IVGGSIVSGQLITRTGRYRIYPILGSAVSVVGMWLLSLLEADTSPLAYSFYQAVLGIGIG
LVMSVLVLAVQNSVRPSDLGTATSANNYFRQIGGSVGAAIFGTLFAGRLSDALGVRLPAG
AELPDPESITPQIVHAMEPALRDAYIQAYVDAMPRIFLYLVPVLVLGLILAFFLKEKPLV
SHHSPEAAAETAPSRIPAARADSGRPASGYLSGVPVHGSVQHPDGTSVPRAALTLIDVQG
QQIGRGASGEDGRYALSVPGAGSYVLIAAAGGHQPQAVSVTVGERPVELDVVLGGAGRLA
GSVLTPDGAPVGDAAVTLTDVRGEVVASTRTGREGGYVIGELVAGEYTLAASAPAFRPAA
LPVSVQAARETRQDIELAGGAVLRGVVRATGGRPVEDARVTLLDAAGNVVDTLTTGPDGS
FRFVDLSSGEYTVIAAGYPPVATVLQVAGGGRTERDLQLGHED
>A0A7H0NET6_Streptomyces sp.
MQVWPGHAYPLGATYDGAGTNFAVFSEAAHRIELCLLHDDGSETAVELRETDAFVRHAYL
PGVMPGQRYGFRVHGPYEPQRGQRCNSAKLLLDPYARAVAGKIQWGEEVYGYPFGRPDAR
NDLDSAPHTMSSVVVNPYFDWGDDRRPRTDYHRTVIYEAHVKGLTMLHPGLPPELRGTYA
GLAHPEVIAHLTELGVTAIELMPVHQFVQDHRLSDMGLANYWGYNTIGFFAPHNTYASWG
DRGEQVLEFKQAVKALHQAGIEVILDVVYNHTAEGNHLGPTLSFRGLDNASYYRLTDDQR
YYMDTTGTGNSLLMRSPHVLQMIMDSLRYWVTEMHVDGFRFDLAATLARQFHEVDRLSSF
FDLVQQDPVVSQVKLIAEPWDVGEGGYQVGNFPPLWTEWNGKYRDTVRDLWRGEPRTLAE
FAGRLTGSSDLYQDDGRRPLASINFTTCHDGFTLHDLVSYNDKRNDANGEDNRDGESHNR
SWNCGAEGGTDDPEVLQLRARQMRNFVATLMLSQGVPMLSHGDEFARTQNGNNNAYCQDN
ELAWVHWPDPDEKADAPASTLLEFTRAMVWLRRDHPVFRRRRFFHGRPVEGTHDELSDIA
WFTPEGEEMTQQDWQAAHAKAMTVFLNGHAISEPGPRGERISDDSFLLMFNASAETLEFA
VPVGHGEQWQVVVDTARPDGVEPGAGSKVAEGERVTLIGRSLTVLKRPA
>A0A7H0NET7_Streptomyces sp.
MTPTATYRLQLQPDFPFAAAEKAVPYLAALGVSHLHLSPVLEAVPGSPHGYDVVDHSRVR
AELGGEEGLRSLASTAREHGLGLVLDIVPNHMAAAPRYNRRLWDVLREGPTSPSARWFDI
DWAAGGNRVLLPVLAGPLGGELERLAVDGEVLRYGELEFPLRAGTADLPLPELLDAQHYR
LGWWRLARTELNYRRFFTVSELIGVRVEHPEVFDATHAKVLELLRDGVLDGLRVDHPDGL
AAPAAYLERLNGATGGRWTVVEKILTGDERLPADWAVAGTTGYDALHRIDGLFTDPSGAA
ELLGRYREFAGPPADRGGDWTATVRRAAYRVVTHELAAETAWLTRLAAGVCGRNPALRDH
APWALETAVRELLVRIPVYRPYVTAGEPPTRIAEETLTDRAVRDAKAVFSVPEEATAVDV
VRDLALGRLGDGEEQAAFCARFAQTASALHAKSVEDTAFYRYVPLISAAEVGGDPGRPAV
SPEEFHAFAARIARDRPTTGTVLTTHDTKRSADVRARIAVLSQCPERWAALVTELTAVTG
VAAPDPQLAWVAWQSAYGCAELPADELAARLEPALLKAVREAGLFTSWTEPDPVYERAVT
DFVAAGPGSVAGAARTPVAEFADALAPHVRAQVLGAALVHLTMPGVPDLYQGTESEYLAL
VDPDNRRPFRRPEVPDEKQALTAAALVLRRELPEAFGESGTYAPLTARGPAAPHLVSFCR
SGEVVTAVTRLSLRLAEGGGWRDTVLELPDGGPWRDLLSASPDREFTGGEVAAAELFAER
PVALLRRVRD
>A0A7H0NQL9_Streptomyces sp.
MTQHLAAPSTGTSDDAPGHRTGWWQDAVIYQVYPRSFADGNGDGMGDLAGVTARLPHLKD
LGVDAVWLSPFYASPQADAGYDVADYRAIDPMFGNLLDADALIREAHGLGLRVIVDLVPN
HSSDQHEWFKRALAEGPGSALRERYHFRPGKGADGELPPNDWESIFGGPAWTRTANPDGT
PGDWYLHLFAPEQPDFNWEHPAVADEFRSILRFWLDMGVDGFRVDVAHGLVKAEGLPDLG
SHDQLKLLGNDVMPFFDQDGVHAIYRSWRTILDEYPGERIAVAEAWTPTVERTANYVRPD
EMHQAFNFQYLATAWDAAELRKVIDTSLAAMRPVGAPTTWVLSNHDVTRHATRFANLAGL
GTQIRTPGDRELGLRRARAASLLMLALPGSAYVYQGEELGLPDVTDLPDEARQDPSFFRA
EGQDGFRDGCRVPIPWTREGSSYGFGDGGSWLPQPAGWGELSVEAQTGVEGSTLELYRAA
IAARREHPGLGAGTDVEWLDGPEGVLVLARPGFVCTVNTTGAPVRIAARGRVLLASSPVT
VDGAEAELPADTTVWWTV
>A0A7H0NU76_Streptomyces sp.
MRRTPHRLLRRPLAAAVAAAGLLGLLTAAPQAVPDPATAPVGASAAAGTTATVFYSTKTR
DWSAYYLHHSPDGGSWTTAPGTRMEAACTDWVKLTVPLGDAGGLKATFTDGSGTWDNNAG
RNYDLGTGNITVQDGVVAHSDPCADTGPEEPEEPEGPNSATVYYATSTVGWPTVNLHYRP
HGGAWTTVPGIGMEAACTGWVKRTVDLGSATGLQATFNNGNGVWDNNNGNDYTLAAGLTT
VKDRTVTASAKDPCAAEEPDTEAPTAPTAVKAAADGVAVVVTWEPATDDRGVTKYQVTRT
GGTKGTVVADTTSTVFSDTGLEARTAYRYTVRAVDAAGNVSAESAPASATTGDRPTTPPT
GTPLGTDPRKDPIYFVLTARFNDGDSANNRGGSQHEKSGNAANDDPMFRGDFKGLVEKLD
YVKGLGFSAIWITPVVLNRSDYDYHGYHGYDFYKVDPRLESAGASYQDLINAAHAKGMKI
YQDVVHNHSSRWGAKGLFTPKAYGVRDAQWSWYYDEKDDAFTYDGLTVEPKSGKSYYNGD
LWSTAEPSGNTCLNWGTPTGHTSPEGYRIYNCQWPSPTSGMFPKALYHNCWIGNWEGEDS
RSCWLHDDLADFNTENAQVQNYLIGAYNKYIDMGVDGFRLDTAVHIPRTTWNRRFLPAIQ
ERVTQRFGAGAAENFFVFGEVAAFVNDKWNRGSVNHSAQFFTWKERKEYNADDEKAALEM
YDYEQRQGTAAQPVSDNAFLKGNTYHAPDRSRFSGMNIIDMRMHMNFGDANNAYHNGKDS
DDATNDATYNVVYVDSHDYGPNKSSERYAGGTDAWAENMSLMWTFRGIPTLYYGSEIEFQ
KGKKIDCGPTCPLATTGRAYFGDHLAGEVTASDFGKVSSATGKVADTLAAPLARHLQRLN
EIRRAVPALQMGQYSTEGISGSMAYKRRYTDAASGTDSFALVTVSGSATYTGIPNGTYKD
AVTGDTKVVTGGTLAVPAPGKGNLRVYVLDLGGRNAAPGKIGAAGPYLK
>A0A7H0NUY0_Streptomyces sp.
MEGSQLAADDWWRSAVIYQVYVRSFADGDGDGTGDLTGVRSRLPYLAELGVDALWFTPWY
LSPMADGGYDVADYRAIDPSFGDLAEAEKLIAEAREAGIRTIIDIVPNHVSDQHVWFRAA
LAAGPGSAERELFHFRPGRGEHGELPPNDWESEFGGVPWTRVEDGEWYLHLFATEQPDLN
WAHPAVRQEHEDVLRFWFERGVAGVRIDSAALVAKDPALPDLDGHQGPHPYIDRDELHDI
YRGWRAIADAFDGIFVGEVWLPDPERFARYLRPDELHTAFNFTFLSCPWDGARLRRAIDD
TLAEHAPVGAPATWVLCNHDVTRTVTRYGREDTGFAFTAKAFGIPSDLELGTRRARAAAL
LSLALPGSVYLYQGEELGLPEADVPVDRVQDPMYFRSQGRAPGRDGCRTPLPWAAGEPFA
GFGSTEEPWLPLPADWPARAADLQARDPHSMLALYREALRQRRTLTALHTEPLRWLSEEP
GLLMFARGDSLVCAVNLTASPARLPAHTEVLLTSGPLDAEGRLPRDTAVWLAL
>A0A7H8IJ71_Streptomyces sp.
MAAVALAGTALAASAGVATAATPSASAAVPSCVVADEQYMGTVWVNLTNNCSSQQRVKVV
YKDRVDETCYVLKPGGTATSRLAFNFSHFDRLISC
>A0A7H8JJP9_Streptomyces sp.
MNAFTSFAAATTAAAALAIGLAGGATAAGHTPAAHDGVTGRAAAAGTAPACIERTSVTNK
PEGGVRVHLRNFCGRTMHVKVVVKNWSDSGCKSMPNGSGWLFQTVGGRYDRTVVC
>A0A7H8JVP2_Streptomyces sp.
MSAKRVKIAVTTGALLAVGAVAAPVASAADAPAAATGRTSVASVSGVALAGGGTAPACIE
RQVHNNADGGTQVWLRNVCGKTMRVKVIVKNWSDSGCRTLNNNTGTFFQTVGGRYDRTVV
C
>A0A7H8PGK2_Streptomyces sp.
MKRVKRTLALAAVSAAGLLMTVAATPSVAAPAQSPAPACVEYYQSWRYTDVVNNCAETVA
VTVEYTNGQDAPCRVIAPGAWATFAGYGTDGNYAIAVRTCEPSVAEVAP
>A0A7H8ZKA4_Streptomyces sp.
MTPTATYRLQLQPDFPFAAAEKAVPYLASLGVSHLHLSPVLEAVPGSTHGYDVVDHGRVR
EELGGEEGLRSLASAAREHGLGLVADIVPNHMAASPRHNRRLWEVLREGPDSPYARWFDV
DWAAGGGKVLLPVLGGPLGGELEHLAVDGEVLRYHDHAFPLRDGTAGLPLPELLDAQYYR
LGWWRLARTELNYRRFFTVPELIGVRVEHPEVFEDTHAKILELLRDGVLDGLRIDHPDGL
AAPAAYLERLHEATGGRWTVVEKILTGDEHLPAEWAVAGTTGYDALRRIDGLFTDPAGAA
ELLGHYREFAIPPADRGGDWTETARRAAYRVVTHELASETAWLTRLASAVCERDPALRDH
APWALRTAVRELLVRVPVYRPYVTAGERPSRTAQEALPDDAVRDAKAVFAVEEEAAAVDV
VRELALGRLGGGPEQTAFSARFAQTASALHAKSVEDTAFYRYVPLLSATEVGGDAGRPAV
SPDEFHAFAARIARDWPATGTVLTTHDTKRSADVRARIAVLTQCPQRWAALLAEVTEATT
VAAPDGQLAWAAWQSAYGCADMPAEELGGRLEPALLKAVREAGLFTSWTESDPAYERAVS
DFVAAGPGRASGPARDRIAEFAGALAPHVRAQVLGAALVQLTMPGVPDLYQGTESAYLAL
VDPDNRRPFRRPDAPDEKQELTAAALRLRREAPDVFGESGTYEPLRAAGPAASHLVAFCR
SGEVVTAVTRLSLRLAEGGGWGDTVLELPDGGVWRDLLSGSAERELTGGAVRAEELFAER
PVALLRRVRD
>A0A7H8ZKC8_Streptomyces sp.
MQVWPGHAYPLGATYDGAGTNFAVFSEAAHRIELCLLHDDGSETAVELRETDAFVRHAYL
PGVMPGQRYGFRVHGPYEPQNGQRCNSAKLLLDPYARAVAGKIDWGEAVYGYPFGKPDAR
NDLDSAPHTMSSVVVNPYFDWGDDRLPRTDYHRTVIYEAHVKGLTMLHPGLPPETRGTYA
GLAHPEVIAHLTELGVTAIELMPVHQFVQDHRLADMGLANYWGYNTIGFFAPHNTYASWG
DRGEQVLEFKQAVKALHQAGIEVILDVVYNHTAEGNHLGPTLSFRGLDNASYYRLTDDQR
YYMDTTGTGNSLLMRSPHVLQMIMDSLRYWVTEMHVDGFRFDLAATLARQFHEVDRLSSF
FDLVQQDPVVSQVKLIAEPWDVGEGGYQVGNFPPLWTEWNGKYRDTVRDLWRGEPRTLAE
FAGRLTGSSDLYQDDGRRPLASINFATCHDGFTLHDLVAYNDKHNDANGEENRDGESHNR
SWNCGAEGGTDDPEILELRARQMRNFIATLMLSQGVPMLSHGDEFARTQNGNNNAYCQDN
ELAWVHWPDPDEPADAPASTLLEFTRAMVWLRRDHPVFRRRRFFHGRPVEGTHDDLSDIA
WFTPEGEEMTQEDWQAAHAKAMTVFLNGHAISEPGPRGERISDDSFLLMFNASAETLEFA
VPVAHGEQWQVVVDTARPDGVPPGTGPKVAEGERVTLIGRSLTVLKRPA
>A0A7H8ZMD9_Streptomyces sp.
MSSAAEQEAVQDPERETATASDAMAGPGQAAATDPMAAPGQAAVDPEAVAAVRAEVAETH
RTERAEARRAAGGAPAVWPGAPMPLGARFRVGPDGVAGTNFALWAGGAEAVEVCLFDERG
VETRCPLTELTHEIWHGFLPGVRPGQRYGYRVHGRWDPWTGARWNAAKLLLDPYARAVDG
DFTLQPEVYGHVRDWPDQHVADTVRDDRDSAPHVPKGVVVHDDDDWVEDRRPKTPWADSV
IYELHVRGFTRLHPDIPPELRGTYAGLAHPAAIGHLTRLGVTAVELLPVHQFAHEDHLLR
RGLHNYWGYNSIGYFAPHAGYSASGTAGQQVGEFKRMVRALHDAGIEVILDVVYNHTAEA
GERGPTLSLRGIDNRGYYRLQHDTRRYADYTGCGNTLHVVQPQVLRLITDSLRYWVTEMG
VDGFRFDLAAALARSMHDVDMLSPFLAVIAQDPVLRRVKLIAEPWDVGNGGYQVGAFPPL
WTEWNDHYRDAVRDFWRGALPDVRDLGYRLTGSSDLYAWGGRRPYASVNFVTAHDGFTLR
DLVSYEHKHNEANGEDNRDGTHDNRSWNCGAEGESDDPDVNALRRRQLRNLLTTLLLSTG
VPMLVAGDEMGRTQGGNNNAYCQDNATGWLDWSLLEQPRWRELTALTARVLTLRRTHPVL
RRRAFFSGRAQAPDGLRDLAWFTRDGREMAEADWYAPAATLGLYLSGRDIPGRDARGEPV
TDDSFLAVLHAGAEPTVFALPGAPWAAAYELVLDTSREDQAEPPGTVLDGGTELAVPARS
VLLLRVRE
>A0A7H8ZXF1_Streptomyces sp.
MRRTPHRLLRRPLAAAVAAAGLLGLLTAVPQARPAPASEPVASSAAAETSATVFYSTKTR
DWSAYYLHYSPDGGSWTTVPGTRMEAACTDWVKLTVPLGGAGGLKATFTDGSGTWDNNAG
KNYGLGTGSITVQDGVVAHSDPCAGTDPGQPQEPGGPNTASVYYATSTVGWSTVNLHYRP
HGGAWTTVPGVGMETACTGWVRRTVDLGTATGLQAAFNNGNGVWDNNNGGDYTLTAGLTT
VKDRTVTSAAKDPCAAEEPDTRAPSAPTAVRATADGVSAVVTWEPATDDRGVTKYQVTRD
GGTKGTVVTDTTSTVLSDTGLDAKTAYRYTVRAVDAAGNVSAASAPASVTTGEKPTVPAT
GAPLGTDPRKDPIYFVLTARFNDGDSTNNRGGSQHGKSGNAANDDPMFRGDFKGLVRKLD
YIKGLGFSAIWITPVVLNRSDYDYHGYHGYDFYKVDPRLESAGASYQDLIDAAHAKGMKI
YQDVVHNHSSRWGAKGLFTPKTYGVRDTQWNWYYDERNDDFAYDGLTVEPKSGKSYYNGD
LWSTAEPTGNTCVGWGTPTGHTSPEGYRIYNCQWPSPTSGMFPKALYHNCWIGNWEGEDS
RSCWLHDDLADFNTENAQVQNYLLGAYDKYIDMGVDGFRLDTAVHIPRTTWNRRFLPAIQ
ERVTQRFGAEAAKNFFVFGEVAAFVNDKWNRGSVNHSAQFFTWKERKEYSADDGKAALEM
YDYEQRQGTSAQPVSDNAFLKGNAYHTPDRSRFSGMNIIDMRMHMNFGDADNAFHNGKDS
DDATNDATYNVVYVDSHDYGPNKSSERYAGGTDAWAENMSLMWTFRGIPTLYYGSEIEFQ
KGKKIDCGPTCPLASTGRAYFGDHLAGEVTASDFGKVASATGKVADTLSAPLARHLQRLN
EIRRAVPALQMGQYSTEGISGSMAYKRRYTDAASGTDSFALVTVSGSATFTGVPNGTYKD
AVTGDTEVVSGGSLTVPAPGKGNLRVYVLDLGGKNAAPGKIGAAGPYLK
>A0A7H8ZXV6_Streptomyces sp.
MTQHLAAPSTGTSDDAPVHRTGWWQDAVIYQVYPRSFADGNGDGMGDLPGVTARLPHLKD
LGVDAVWLSPFYASPQADAGYDVSDYRAIDPMFGNLLDADALIREAHGLGLRIIVDLVPN
HSSDQHEWFKRALAEGPGSALRERYHFRPGKGADGELPPNDWESIFGGPAWTRMANPDGT
PGDWYLHLFAPEQPDFNWEHPAVADEFRSILRFWLDMGVDGFRVDVAHGLVKAEGLPDLG
SHDQLKLLGNDVMPFFDQDGVHEIYRSWRTILDEYPGERIAVAEAWTPTVERTAHYVRPD
EMHQAFNFQYLSTAWDAAELRAVIDSSLDAMRPVGAPTTWVLSNHDVTRHATRFANPPGL
GTQIRTPGDRELGLRRARAASLLMLALPGSAYVYQGEELGLPDVTDLPDEARQDPSFFRA
EGQDGFRDGCRVPIPWTREGTSYGFGDGGSWLPQPAGWGELSVEAQTGVEGSTLELYRAA
IAARRDHPGLGAGTDVEWLEGPEGVLVFARPGFVCTVNTTGAPVRVAARGRVLLASSPVT
VDGAEAELPADTTVWWTV
>A0A7J0CX88_Streptomyces microflavus
MRKFVSATTIAAAMCGSLMFAAPIATAAPQAPIVGDVTVQAAAPSCVTVKRITDGHLVKY
KGYDVTNNCATSKKLKGVFSGGYDSECKSVGSKKKARLMSSQPWVGYDKVVTC
>A0A7J0D4M1_Streptomyces microflavus
MRTRRRALALWAVLTLTTMAQVSPAEAAAMRPPGSGEACTYSVSQNGFEATAVCKNDNHH
PVEFRAVIICGMSWDATGDWVTVQPGKRRSSSGRCSQLGTGVGGVSADVRDL
>A0A7J5DQ21_Streptomyces triticiradicis
MFTTSRSVRPHALRTALGLSVAVLGLLGAAGAPAAARDAGRGAPAGDVVDATPVPDCVHY
YSDWRYTTVVNDCDTTVDVTVRYTDGQGAPCRTLLAGAIATFAGYGPQLNYVTGLSVCTP
SGV
>A0A7K2MG79_Streptomyces sp.
MKRVKRTLALAAVSAAGLLMTVAATPSVAAPAQSPAPACVEYYQSWRYTDVVNNCAETVA
VTVEYTNGQDAPCRVIAPGAWATFAGYGTDGNYAIAVRTCEPSVAEVAP
>A0A7K2QXL4_Streptomyces sp.
MIDMKRAAVVGMAVAGLGLGSLVTAAPASANGTAPACVKRNVFTVVGRYWEARVENTCGR
TMRVRVVGSFGPFDCHTLRHGASYRHHSDWGKYKRVEVC
>A0A7K2SA78_Streptomyces sp.
MKKLAHAMACGVAALGLLAAAQGVAQAQDPAQDRGATAVPSCVKGEWTLLGGVIVTITNN
CATTQQVNVAYTFGGEPFVPDKCHTVAPGKSVSTSEAMWSANRYERLIPC
>A0A7K2SE80_Streptomyces sp.
MRKFASGIAAAALAGSAVLGVGQAHAAPAPATSARAATASEAASVPSCVEAASAVIFYRF
VTVWMTNNCTTTQRVKPTWNLEMVPAPDCYELQPGQKAEFSRDKPIMGTNWKFQRLVAC
>A0A7K2SK13_Streptomyces sp.
MDMVLAKIRRKVAVATAVAVSGMTLAAVSPASASAAEAAVPNCVTAVVIPEVFGHMGVEI
THACGAPQRVRATFQVTSPSGPQPACHVLQPGQEVTQWVKPAAPFNAFLGLVDC
>A0A7K2WST4_Streptomyces sp.
MKKLTLLVAAFATILTLAPAAAHASEAQLRGTAPACVKRDVVKHRKYVKVTNSCAETMHL
KVVIDLGSDSPCLTYQPGEQWEWTWGRGSYGKVVTC
>A0A7K3C6N3_Streptomyces sp.
MLTSRKAAQAAVTAVALVGSLAVSAPPAAAATTAPSCIGRMVTETTNGFDVLLTNNCSGT
RSVRVVVSLAPDSGCYKLARGASDLYIYRGVLGNYDRTVNC
>A0A7K3CZT1_Streptomyces sp.
MKHRQRLAGGVLAAATLLGATLATPAASAATTATATASATSGTAPACVKRDVVKHRKYVK
VTNLCGHAMHLKVVIDWGNDSPCLTYQNKEQWEWNWGRGSYGKVVTC
>A0A7K3D0T3_Streptomyces sp.
MRKSIVGMVAAGAVAGVLGLAGPASAGPAAVGASDVSAQGTAPACIKRTVAPGYAKLKNN
CGRYMWVKVIIKAGPDSPCYPMRPGGTVHDLWTVGWYDRTVTC
>A0A7K3HA92_Streptomyces sp.
MFTLSRSIARASVPVLLAAAAGLAQPGAAYGAPAGEQEETVSAAAPACVQYAASWRYTFV
TNNCGTPQRLTVRYRDAATPPCRTVNPGDTVTFPGYGVGGDEVLGVDLCSCETG
>A0A7K3HL20_Streptomyces sp.
PAGTAERTAPAAAADARGTAPACVRRDVVKHRKKVTVTNTCGRTMHVKVVIKRGRDLPCL
TYQHGETWTGHWRIGSYGKVVTC
>A0A7L4YBG8_Streptomyces sp.
MAAAALLTQTSGAEAAAWGDPAPSCVQYSTSWRYTFVTNTCAASQHVTVEYRDGSTVPCR
TAAPGDTVTFPGDGTGDNRVRAVILCAATPSA
>A0A7M3NJV4_Streptomyces sp.
MTRLHSLFATAAAVVLITGAAAAGTATAAEAGQPREPGCAHLIGSGYDYADIYNECGYTI
YASVEVDGFDPACIQIGPGAVGTIGLEPGDVPYYAYVC
>A0A7W3TF22_Streptomyces alkaliphilus
MRLPGAPPVGRPAPDRDTSPLPGKRVPFRKVLAQNDCKKFRKVHDGSGRHPPPRLRDGGR
RTEPTAPIEGVTMRTTAFRVSRRPAGRGRLRPTALPIAVVTVFAALFGAAAPAAALDPAP
ASAPGQTVPTTAPGCVHLYAGLRYTHLHSECEEEHLLRVRYTFGEVSDCRLVVPGGWHTF
RGYGFDGDHPVAVEPCAD
>A0A7W3WHI9_Streptomyces alkaliterrae
MSNLLSRISHPAALTATTAAGLLMALTATPSAAAAVNTESAPPECVQYHSSWRYTHVANG
CDAAVAVTVEYTNGQDAPCRVIQPGEWATFSGYGTQSNYVTALRSCDPTPAAGV
>A0A7W3XWU8_Streptomyces calidiresistens
MRTTVFRVSRRPSGPGRARAAGRMRRASVALLLAAVTGAIGPATAVPAAAFDSAPEGTTP
TDVAPDCVHMYAGLRYTHLHSECAEEHLLRIRYTFGEVSDCRPIVPGGWHTFRGYGFDGG
HPVAVEPCAD
>A0A7W7PUJ0_Streptomyces griseostramineus
MRQAMRPFITMAAAALPVLTGNAAAHAVPSEAAVRSSGSAPACVEVGPGWRYTFVTNDCA
ETHTPTVAYSDGRDVPCRVARPGDHLTFPGYGTRGDRVLGAVLCSGAPSSRGPGATGASP
G
>A0A7W7PVE5_Streptomyces griseostramineus
MALALGTPATVAHAESQESAGTQTPAPACLTYSPGWRYTFVSNDCSTAHRVKVLYGDGMD
VPCQEVAPRNWFTFPGYGTEGNTIEGIVLCDHADGA
>A0A7W8EZS9_Streptomyces spectabilis
MTSSTRMPCDTTDTGWGRKARGHVRATAVGLTAAAVLGGGLTLAPAASAAPQGTAPACVE
RSVSGRSATATNNCGRVLRVKIVVKHGPDSRCTSLKHRAWARHSWPFGSYDKTVTC
>A0A7W9PSC4_Streptomyces echinatus
MSLMLPLALAQPALAGPQTSGAAPSCVALYESWRYTDAANDCADTVTVMVVYQDGATGLC
QTLPPGASRTVGEGYLGQHGHADHLAVCGTP
>A0A7X0LSU9_Streptomyces candidus
MPHTPRKRLAVAVAALALGGSLTVPAATATASTASSVTSVRLQGTAPACVSRDVIKQKKQ
VVVTNRCGKTMHLKVVINNGPDLKCWTYQNGEGFLWKWKLGSYGKIVTC
>A0A7X1I037_Streptomyces mexicanus
MGMRATGVAVVTAAVLGGALAATAPAASAAPAAPAAGGTAPACISRYVTGTVNGFDVLLT
NNCGKTMRVKVVVKYASDSPCYTLRAGADKLYTYEGITGEYDRTAVC
>A0A7Y2SCL5_Streptomyces sp.
MLRTAASVVGVAVLSVLTVLTVLTAAGAAQAAPAAGGEEPAPECVHYAATWRYTHVTNAC
DTAYRLTVEYTDGTGVPCREAQPGATVTFPGYGPGGNGVVRVRLCPPPH
>A0A7Y6EZ88_Streptomyces odorifer
MRTRRTTVATLAAALLGPGLALTASPAYAAPAPSCVKTRVYNTAGDYTVQVRNACNRTVR
VKIVMRLGRDSKCTTLRKGQYLYHRTTGLQTWKETVTC
>A0A7Y6F1S4_Streptomyces odorifer
MGHRRPAAGGPDLPGDHRQRATPAQAAPVEAAGKKVSSCVKTAAFDQPSVYTVQGRNTCT
SSVKVKIVMRLGKDSPCTTIKKGGYCTRDTKCPGTWKATVKC
>A0A7Y6FKS5_Streptomyces sp.
MGHRRPAAGGPDLPGDHRQRATPAQAAPVEAAGKKVSSCVKTAAFDQPSVYTVQGRNTCT
SSVKVKIVMRLGKDSPCTTIKKGGYCTRDTKCPGTWKATVKC
>A0A7Y6H4M4_Streptomyces sp.
MRRMTNLMKRMSRPVTLAASTAAGLLMPLAATAPSAAAATGSPVAECVEYFQSWRYTNVH
NGCADAVSVTVEYTHGQWAPCRVIEPGGWATFAGYGTDGNYVTGLHTCDPATPSGV
>A0A7Y6H9N2_Streptomyces sp.
MRSRKSLVGSLVAATVLSAGMGVTAAAPAQAAGKARPVPSCVKTATFNQPSVYTVQVRNT
CKGAMKVKVQMKYGTDHPCTTIAKGKTVHFNSKGIKVYKATVRC
>A0A7Y6KRV2_Streptomyces sp.
MRTRRTTVATLAAALLGPGLALTASPAYAAPAPSCVKTRVYNTAGDYTVQVRNACNRTVR
VKIVMRLGRDSKCTTLRKGQYLYHRTTGLQTWKETVTC
>A0A7Y6LSQ4_Streptomyces sp.
MRNLMKQISRPVALAVTATAGVLMALTAAPSAVADTGSPAPECVEYFQSWRYTDVNNGCA
DTVSVTVEYTNGQWAPCRTIEAGGWATFAGYGTNGNYVTGLRTCDPALATISGA
>A0A853AZN9_Amycolatopsis endophytica
MKFRKTTIVLIGLAALGAVFPGTASAATPKLSCVKVKVDNGWTSDEATATNKCAANVQVK
FQIDNDFDSGWRTLKPGQDTTYGYAAWGGFDGLQIKYKGKTYFNPG
>A0A8A1UU35_Streptomyces rimosus
MIDMKRAAVVGMAVAGLGLGSLVTAAPASANGTAPACVKRNVFTVVGRYWEARVENTCGR
TMRVRVVGSFGPFDCHTLRHGASYRHHSDWGKYKRVEVC
>A0A8A6KQ92_Streptomyces sp.
MILPLGLSAPAAAGDRTPGPTPACVAMYESWRYTDAANNCADTVDVMVVYQDGATSLCST
LPPGASSTVGEGYLGRHGHPDHLAVCEPS
>A0A8D3WJ64_Streptomyces pratensis
MRMTRRAAQAAVTAAALGGTMIISATPAAAATTAPTCIGRMVTQTTTGFDVLLSNKCGGE
RAVKVVVSLAPDSPCYVMSAGTSHLYVYRGVLGNYDRTVNC
>A0A8H9HAN7_Streptomyces gougerotii
MRKSSRMKRFTAVGLTGAAVLVMSGTAHAASAGGLRASAAAPTCVKVTVDKGTISKTAYV
TNKCSTTKRVKVVWSFAPDSDCNTLKPGQKFKTKRGLAPQFDGLALC
>A0A8H9HS53_Streptomyces gougerotii
MTSRRSLTGTLTAVAVLGAGLAGIATPAQAAPVEAAGKKVASCVKTKTFNQASVYTVQVR
NTCKSAVKVKIVMRLGKDSPCTTIKKGGYYHRNTKGLATWKATVKC
>A0A917R2P4_Streptomyces flaveus
MKFHKSAALGILATAVLGSGLAMAPTATAAEAGTAPACVKRDVIKHEKYVKVTNNCGEAM
HLKVVIDWGSDSPCLTYQPGEQWEWNWGRGSYGKVVTC
>A0A918AXW0_Streptomyces roseolilacinus
MANLMTRISRPVALAGGAAAAGLLMALTAAPPAVAATATTTPPECVQYYSSWRYTDVHNG
CDVTVAVTVEYTDGQAAPCRVIEPGAWATFAGYGTQANYVTGLRTCEPATASGA
>A0A918ELL9_Streptomyces roseolilacinus
MTNDRTTAPDVKVVCQDGAEGVCHTMPPATTTTVGEGYAGTHGPVVHVAPC
>A0A918EUJ1_Streptomyces pilosus
MRERHFPRWAGVGAGGALLLSFMAAGQASAVAPATDPAPSCVTVYESWRYTQVENACAET
MSLQVVYQDGAEGPCHTVRSGDVTTIGEGYLGPHGRVHHVAVCAAPVSATGVAPVG
>A0A918FY93_Streptomyces humidus
MGPSRTVRPGPPLAPFTGHDRQGEVMRRITSALATSAAAAALTVGLVGGATAADRADTGQ
DGRAGRVTAAGTAPACIERTSVTNKPEGGVRVHLRNFCGRTMHVKVIVKSWSDSGCRSMP
NGSGRLFQTVGGRYDRTVVC
>A0A918H2Y0_Streptomyces phaeofaciens
MWRRIHRHLACAGAGVGLLLTLTAAGSASAAPAAAEPAPACVALYESWRYMQAGNDCAET
ATVKVVYQDGAEGLCHTVRPGEVTTIGEGYLGLHGHAAYVALCQ
>A0A918KDX3_Streptomyces fructofermentans
MPGTSDLLRTTLCTVVATAALGGLAPTARAAGETDVPDCVHYASDWRYTTVLNDCDITVE
LTVEYTDGTQVPCRVVAPAAIATFPGYGPGHNDVTGLRACTRDAR
>A0A918M3E0_Streptomyces lavendofoliae
MKPIKRSINRVVIAASATALACFTQVIAVGSVAVAAEAAPSCVQLSTSWRYTFVTNGCTS
AQRVTVEYRDGTTVPCRDAEPGATVTFPGYGTGDNEVLGAALCSTVSP
>A0A918RE77_Streptomyces echinoruber
MQRWMKRSVATTGLVTSLILPFALPGAASAAPRAFEAAPSCVVMHESWRYTSAANNCADT
VSVAVVYQDGATSPCRTLPPGAVSTVGEGYLGEHGHADHLAVCEPS
>A0A918TV54_Streptomyces cinnamoneus
MKICKSAALGIMATAVLGSGLVMAPPATAAEPAAVKVTGTAPACVTRDVIKHEKYVKVTN
TCREVMHLKVVIDWGPDSRCLTYQPGYQWEWHWGRGSYGKVVTC
>A0A918TZG5_Streptomyces cinnamoneus
MNKLVKAAAVTLGGVALIGAVSGTAQAATSPATADAPGCVTLDAPYTMFGGMVKATVTNG
CTQPVNVRIVYPNGPGRTCHTVAPQQSVVESYWSFGFGWTAKSLISC
>A0A918USK1_Streptomyces poonensis
MRIGRKIAACTVAAAAATVGLAVTAPTASAAPAAGGTAPACIGRYVDGDPDGFTVLLENN
CGKTMRVQVVVAYAPDSSCYTLSAGASKLYTYRGITGVYDRTAVC
>A0A918W133_Streptomyces tauricus
MTGLRTAFVAAMAAALLSVPGAVATASADSDESLREPGCAKLGASGWGWADIHNVCGHTI
SASVEVDGWDPSCIQIGPGGVGRIGLEAGDEPYYAYEC
>A0A919A5G4_Streptomyces longispororuber
MSSTTSIDTRPTGPAAAGDTGWGRRAGSRPRGRTVRRAVVGLAAAALLSGGVALTPAVAA
PAPQGGADRAALERAGQAGPLGTAPACVQRSVSGRSATVTNKCGRTVRVKVVVKRGPDSR
CHALKNRAWARHSWPLGSYDKTVTC
>A0A919BZR6_Streptomyces capoamus
MRSLMKWSVRAAVVVMSCIPPVALAGPASAGPEQPEPAPACVTMYQSWRYTDAASDCSGT
VGVSVVYQDGATGLCYALPPGAHRTVGEGYLGQHGHPDRLVLCEAS
>A0A919CCD5_Streptomyces finlayi
MFSTPRKRLAVATAAVALGGGLVLPAAATAAPAAPAGRSAADVRVQGTAPACVTRDVIKQ
KKQVTVRNNCGKTMHVKVVINNGPDGGCWTYQHGQGGTWKWKIGSYGKIVTC
>A0A919E0M6_Streptomyces fumanus
MKRFVRSTFVTCAMALALATPATAAHAESQEGAENQTPAPSCLTYSPGWRYTFVINDCST
AYTVKVLYGDGTDVPCQEVAPRNWFTFPGYGTEGNTVEGIVLCDHADGA
>A0A919HTG5_Streptomyces sp.
MGIRKCLATLAATGALVGGMAAMAPAASAASGGTAPACIQRTVYAHPEGYTQVYLYNTCG
KTMHVNVVVNNGPDMGCKAITNKHQLYHVINWGTYQKTVVC
>A0A919L6J8_Streptomyces sulfonofaciens
MGTRRNLAALAATTALFGGAVAMAPAASAASGGTAPACVSRTVYSQPDFQQVSLYNTCGK
TMHVNVVVKSGPDMGCKALTNKHGLIHTINWGRYQKTVVC
>A0A926L0G2_Streptomyces griseicoloratus
MRKFASCIAAAALAGTALLGVGQAHAASAPAAPAAAADPAPSCVEGTGAVIFDRVVTVWM
TNNCATTQRVMPTWNYEMVPAPDCYELQPGQEAVFHRDKPFLGSSWQFQGLVSC
>A0A926L6S7_Streptomyces griseicoloratus
MKRIVRALGAGVAGLALVGAVQGTAQAAGTDTAASVPSCVVAKPYYLVTITVQITNNCST
TQQVSVEYSKGGVPSVPDKCHTVAPGQTVSTSEPFWIADRYVGLIPC
>A0A940XUK2_Streptomyces liliiviolaceus
MMTGLRTAFVAAMAAALLSVPGAVVSASADSDGSLREPGCAKLGASGWGWADIHNACGHT
ISATVEVDGWDPSCIQIGPGGVGRIGLEPGDEPYYAYEC
>A0A944PBX0_Streptomyces sp.
MRKFVGATTIAAAMFGSLMFAAPSAIAAPLAPTAGDVTVLAAAPSCVNVKRITDGHLVKY
KGYDVTNNCKTTKKLKGVFSGGYDSECTSVKPKKTVRLMSSQPWVGYDKVVTC
>A0A973MVT8_Streptomyces sp
MNSPLSRTAISTAVGACLLFTSAAAASADTVARQTSTGGTAPACIGRAASDLGGFVYVSN
NCGKTMRVKVIIDFGPDSSCWTLAPGQERRHNYYGSYGKTITC
>A0A973MWC3_Streptomyces sp
MNLLRKQLAVVSTAVTAAIGGFIAVAPAAQAAGDSAAAGGTAPACIHRMVDGTPDGFSVY
LSNYCGKTMRVKVIVDSGGDSPCFTMSAGSNRLWYYTGVFGQYGRTVTC
>A0A973Z744_Streptomyces sp
MAPFVRSTLTALAVALFAATTGTAAYAAPPQAAPDCVHLAVDWRYTYVSNDCSSDHTLTV
VYLDGTEVPCRTAAPGTRITFPGRGTQGNEVLGAVLCVTEPGT
>A0A9E9F5C4_Streptomyces sp.
MLTTKRNAIIGSAAIVLAGVLGGAASAQAAPAPVAAAGGTAPACIDRSDVTNNPDGGIAG
YVYNNCGKTMRVKVVVHSWRDTSCQSIPNKQSRYFHTVGGRYDRTAVC
>A0A9E9FG28_Streptomyces sp.
MKNTGTALRTAALSLATATSALGLTLAAQSPAAAADDTVPSCVKTATTHDLFGYFGAFIT
NDCTTEQRVLPVFKIVWSTGPQPQCHVLQPGEKATEWVKPTGILGQGLVGLVRC
>A0A9E9JAS5_Streptomyces sp.
MKKFAAAAGAALGGLALVAATQGAAQAAPATAEAAAPSCVQADVTYLVGIFVDITNNCST
TQKVKVDYDRDYFSPCFTLAPGETASHSASIIYASRYEGLATC
>A0A9Q3VRY5_Streptomyces guryensis
MRIFRSLASVTVAVALVMSLPYEAMPHARVKPGKPPAPQLFGAWCRTRVTGSHVTAYCHN
PYPQTDGVSLHVECARWWDLDTDGTPVDTGPAMTVRLSGRCWKEVGSVWISHQKR
>B1VL63_Streptomyces griseus
MKKLAHAMACGVAALGLLAAAQGVAQAQDPAQDRGATAVPSCVKGEWTLLGGVIVTITNN
CATTQQVNVAYTFGGEPFVPDKCHTVAPGKSVSTSEAMWSANRYERLIPC
>B1VYX9_Streptomyces griseus
MDMVLAKIRRKVAVATAVAVSGMTLAAVSPASASAAGAAVPNCVTAVVIPEVFGHMGVEI
THACGTPQRVRATFQVTSPSGPQPACHVLQPGQEVTQWVKPAAPFNTFLGLVDC
>B1W4X5_Streptomyces griseus
MLGVGQAHAAPAPATSARAATASEAASVPSCVEAASAVIFYRFVTVWMTNNCTTTQRVKP
TWNLEMVPAPDCYELQPGQKAEFSRDKPIMGTNWKFQRLVAC
>B3CJE8_Streptomyces glaucescens
MNRFLYSSLVTVAAALLATASGAAHAGAQEGADDRGGAAWSAAPECVTFSADWRYTFVTN
NCPDTHTLKVVYRDGTDVPSRVAPPGAMVTFPGHGTTGNAVLGVIACDGGADA
>B5GN62_Streptomyces clavuligerus
MCDVMHTTSRRGTIMRSRRTLATTAAAVACAAAALGTGTATAATTSAATAPGGPVPSCVS
VVVQSPGPVTRVQFTNNCQTAVQVGVATSTDPASFCVRLEPGNRYLLATQGNFVRAYSC
>D6A1J4_Streptomyces viridosporus
MKGSSPMRQVMRPFIMTAAALLPVLAGSAAAHATPSEAERAQTGAPACVEVGADWRYAFV
TNTCSSTYTLTVAYSDGREVPCRVVHPGDRVTFPGHGTRGDRVLGAVLCSGGTEH
>D6AL78_Streptomyces filamentosus
MAAAPSASASDAPAPECVVYHQGWRYTDVVNGCAIGVAVTVEYTNGQEAPCRILGPGERA
TFAGYGTNGNYVTALRVCTPPPA
>D9WDC3_Streptomyces himastatinicus
MPGGRECALCFRARQNGKRGIIVKNKIALAGAGIVLACSSAAFTASAATAAPAGNGTVAA
ADVDAAAAPPSCVKIKKYTTYNGYRSYSITNKCASTKKVKAIFKRAYDSSCTAIKPNKNH
KFVPNVPIADWDKVVKC
>D9XLQ6_Streptomyces griseoflavus
MNAFTSFAAATTAAAVLAIGLAGGATAAGHTPSAHDGVTERAAASGTAPACIERTSVTNK
PEGGVRVHLRNFCGRTMHVKVVVKNWSDSGCKSMPNGSGWLFQTVGGRYDRTVVC
>E2Q2Y0_Streptomyces clavuligerus
MAVASANSVGAGADTRTKVSQQNAEVLAVPECVRRWSTTNYAYARNNCSGSHSLRFKWSL
APDSDCVTLRPGYQAHHERPNFASRFEGLASC
>G0PZ10_Streptomyces sp.
MRKFASGIAAAALAGSAVLGVGQAHAAPAPATSARAATASEAASVPSCVEAASAVIFYRF
VTVWMTNNCTTTQRVKPTWNLEMVPAPDCYELQPGQKAEFSRDKPIMGTNWKFQRLVAC
>G0Q2X3_Streptomyces sp.
MVLAKIRRKVAVATAVAVSGMTLAAVSPASASAAEAAVPNCVTAVVIPEVFGHMGVEITH
ACGTPQRVRATFQVTSPSGPQPTCHVLQPGQEVTQWVKPAAPFNTFLGLVDC
>G0Q4G9_Streptomyces sp.
MKKLAHAMACGVAALGLLAAAQGVAQAQDPAQDRGATAVPSCVKGEWTLLGGVIVTITNN
CATTQQVNVAYTFGGEPFVPDKCHTVAPGKSVSTSEAMWSANRYERLIPC
>H0BLI1_Streptomyces sp.
MKKLAYAMASGAAALGLLAGAQGVAQAEAQADDVRAVPSCVKSDWTLMGGIIVTITNECS
TTQQVNVRYSFNGEPFIPDKCHTIAPGKSVSTSEPMWSASRFEGLIPC
>M4GGT3_Streptomyces avermitilis
MRRYIRSTITGLTAGLLAVSSGVAAQAASREAEEGWDSPPACVHINSDWRYTFVTNDCSS
AYDVTVVYRDGANVPCRVASPGDIISFPGYGTQGNTVLGVALCAVAGRKDGRLEATPRL
>N0D3N0_Streptomyces microflavus
MTSEALAPHRIHHPHHHEKRNTMRTRRRALALWAVLTLTTMAQVSPAEAAAMRPPGSGEA
CTYSVSQNGFEATAVCKNDNHHPVEFRAVIICDMSWDATGDWVTVQPGKRRSSSGRCSQL
GTGVGGVSADVRDL
>Q53356_Streptomyces nitrosporeus
MTNRMKRISPALTLAATVAAGLMTLAAAPSAAAATGAPAPACVESFQSWRYTDVHNGCSE
TVSVTVEYTNGQWAPCVTIQPDGWATFAGYGTNSNYVTAVKTCDPAATAS
>Q7M0U7_Streptomyces chartreusis
ATVGEPAPQCVEYFQSWRYTDVHNGCLVAVSVTVEYTNGQWAPCRVIEPGGRATFAGYGT
NGNYQTGLRACDPTSVTP
>Q82PK5_Streptomyces avermitilis
MRRFIRSTITGLTAGLLAVSSGVAAQAASREAEEGWDSPPACVHINSDWRYTFVTNDCSS
AYDVTVVYRDGANVPCRVASPGDIISFPGYGTQGNTVLGVALCAVAGRKDGRLEATPRL
>Q83VY0_Streptomyces cinnamoneus
MRKSLAVAAASAVAGLTLMAGTPANAAPAAATTVPSCVTSTFSTPFFAMVRVDMENKCTT
EQRVKPSFNYELKDVPCYALQPGQKAVFSRDVIFASGYTFAGLVSC
>Q9LBQ8_Streptomyces corchorusii
MYFRTKGIAVSASVFTALMWPLGVASSAAAQSDASEPAPACVVMYESWRYTTAANNCADT
VSVSVAYQDGATGPCATLPPGAVTTVGEGYLGEHGHPDHLALCPSS
>S3Z8G6_Streptomyces aurantiacus
MGDIELRTFSLAKRSIAVGVTGLAVLALTGTAHAAPSKGGAQARAAAPSCVKVKVDRGII
SQTAYVTNKCSTTKRVKVRWSFAPDSGCNTLKPGQKFKTKRGLAAQFDGLPLC
>V6KMU3_Streptomyces niveus
MRFNLVRTAAVAGLAAGVLLTGVPTTTAAPASAVAAPTLSPAGVSAAPTCVHLHQEDYIR
DGQWRSLANAKNNCSHAVRIRMIWTGTTDGRCFSLNPGQDHGESKPGRGPYVSELRDC
>V6UAI5_Streptomyces sp.
MPRPTALASATAAGLLLALAAAPSASASDAPAPECVVYHQGWRYTDVVNGCAIGVAVTVE
YTNGQEAPCRILGPGERATFAGYGTNGNYVTALRVCTPPPA
>W0NXI3_Streptomyces sp.
MTNLMKQISRPIALTATAAAGLLMTLTAAPSAMADTGSPAPECVEYFQSWRYTNVHNGCG
DTVSVAVEYTNGQWAPCRVLQPGEWATFAGYGTDGNYVTGLRTCDPTSGA
>W9G004_Streptomyces filamentosus
MAAAPSASASDAPAPECVVYHQGWRYTDVVNGCAIGVAVTVEYTNGQEAPCRILGPGERA
TFAGYGTNGNYVTALRVCTPPPA
