# Supplementary material for: Exploring Plant α‐Amylase Inhibitors: Mechanisms and Potential Application for Insect Pest Control
Source: Biotechnol J. 2025 Aug 19;20(8):e70098. doi: 10.1002/biot.70098 (PMC12363435; doi:10.1002/biot.70098)
Supplement: Supplementary file 8 — File S8. The α‐amylase inhibitor protein sequences of seven families used for phylogeny analysis. [file BIOT-20-e70098-s006.txt]

>P83396_Cyclanthera pedata_Knottin
RICPRILMECKADSDCLAQCICQESGFCG

>P82409_Momordica cochinchinensis_Knottin
SGSDGGVCPKILKKCRRDSDCPGACICRGNGYCG

>P83394_Cyclanthera pedata_Knottin
RICPRILMECKADSDCLAQCICEESGFCG

>P10293_Cucurbita pepo_Knottin
HEERVCPKILMECKKDSDCLAECICLEHGYCG

>P32041_Cucumis melo_Knottin
QRMCPKILMKCKQDSDCLLDCVCLKEGFCG

>A9UIE0_Triticum aestivum_Thionin
MALSGRMAASALLLLLLLLATEMGTPTRKVAEARDCLSKSHKFKGACLSSSNCASICRTE	
NFPGGECKLDSFARKCFCKRVC	

>A9UID9_Triticum aestivum_Thionin
MLLSGRMAASALLLLVLLVATEMGTPTRKVAEARDCLSKSHKFKGACLSSSNCASICRTE	
NFPGGECKLDSFARKCFCKRVC	

>Q8W434_Vigna radiata_Thionin
MEKKSLAGLCFLFLVLFVAQEVMVQTEAKTCENLANTYRGPCFTTGSCDDHCKNKEHLRS	
GRCRDDFRCWCTRNC

>B6VEV8_Vigna unguiculata_Thionin
KTCENLADTYRGPCFTTGSCDDHCKNKEHLLSGRCRDDVRCWCTRNC

>Q7M1F2_Clitoria ternatea_Thionin
NLCERASLTWTGNCGNTGHCDTQCRNWESAKHGACHKRGNWKCFCYFNC

>P28041_Hordeum vulgare_CM-protein
MASKSSITPLLLAAVLASVFAAATATGQYCYAGMGLPSNPLEGCREYVAQQTCGVTIAGS	
PVSSEPGDTPKDRCCQELDEAPQHCRCEAVRYFIGRRSHPDWSVLKDLPGCPKEPQRDFA	
KVLVTPGQCNVLTVHNAPYCLGLDI

>Q41540_Triticum aestivum_CM-protein
MASKSNYNLLFTALLVFIFAAVAAVGNEDCTPWTSTLITPLPSCRNYVEEQACRIEMPGP	
PYLAKQECCEQLANIPQQCRCQALRYFMGPKSRPDQSGLMELPGCPREVQMNFVPILVTP	
GYCNLTTVHNTPYCLGMEESQWS

>P16851_Triticum aestivum_CM-protein
MASKSSITHLLLAAVLVSVFAAAAATGPYCYPGMGLPSNPLEGCREYVAQQTCGVGIVGS	
PVSTEPGNTPRDRCCKELYDASQHCRCEAVRYFIGRTSDPNSGVLKDLPGCPREPQRDFA	
KVLVTPGHCNVMTVHNTPYCLGLDI

>P16850_Triticum aestivum_CM-protein
MASKSSISPLLLATVLVSVFAAATATGPYCYAGMGLPINPLEGCREYVAQQTCGISISGS	
AVSTEPGNTPRDRCCKELYDASQHCRCEAVRYFIGRRSDPNSSVLKDLPGCPREPQRDFA	
KVLVTSGHCNVMTVHNAPYCLGLDI

>P16159_Triticum aestivum_CM-protein
MASKSNCVLLLAAVLVSIFAAVAAIGNEDCTPWMSTLITPLPSCRDYVEQQACRIETPGS	
PYLAKQQCCGELANIPQQCRCQALRYFMGPKSRPDQSGLMELPGCPREVQMDFVRILVTP	
GYCNLTTVHNTPYCLAMEESQWS	

>P07596_Hordeum vulgare_Kunitz-type
MGSRRAGSSSSPLFWPAPPSRAADPPPVHDTDGHELRADANYYVLSANRAHGGGLTMAPG	
HGRHCPLFVSQDPNGQHDGFPVRITPYGVAPSDKIIRLSTDVRISFRAYTTCLQSTEWHI	
DSELAAGRRHVITGPVKDPSPSGRENAFRIEKYSGAEVHEYKLMSCGDWCQDLGVFRDLK	
GGAWFLGATEPYHVVVFKKAPPA	

>P29421_Oryza sativa_Kunitz-type
MVSLRLPLILLSLLAISFSCSAAPPPVYDTEGHELSADGSYYVLPASPGHGGGLTMAPRV	
LPCPLLVAQETDERRKGFPVRFTPWGGAAAPEDRTIRVSTDVRIRFNAATICVQSTEWHV	
GDEPLTGARRVVTGPLIGPSPSGRENAFRVEKYGGGYKLVSCRDSCQDLGVSRDGARAWL	
GASQPPHVVVFKKARPSPPE	

>P16347_Triticum aestivum_Kunitz-type
DPPPVHDTDGNELRADANYYVLPANRAHGGGLTMAPGHGRRCPLFVSQEADGQRDGLPVR	
IAPHGGAPSDKIIRLSTDVRISFRAYTTCVQSTEWHIDSELVSGRRHVITGPVRDPSPSG	
RENAFRIEKYSGAEVHEYKLMACGDSCQDLGVFRDLKGGAWFLGATEPYHVVVFKKAPPA

>W9RVA3_Morus notabilis_Kunitz-type
MKLINIQTLSFMLLAIAIAATAQNPVRDTSGKPLRRGVEYYIKPAITDNGGRFTLINRNG	
SCPLYVGQENTSAGRGLPVTFAPFVAEEKIVRETRDFKVSFAAATICVQSTTWKLDGELI	
GTGDDEGYDNYFYISPGEVENTYVIGWCPNDACPGCRWLRCGQIGAIVEDGKRLLVWAGR	
SVLPVVFERARY

>E6Y8T1_Oryza sativa_Kunitz-type
PVYDTEGHELSADGSYYVLPASPGHGGGLTMAPRVLPCPLLVAQETDERRKGFPVRFTPW	
GGAAAPEDRTIRVSTDVRIRFNAATICVQSTEWHVGDEPLTGARRVVTGPLIGPSPSGRE	
NAFRVEKYGGGHKLVSCRDSCQDLGV

>B8QXV0_Zea mays_Thaumatin-like
MAGSVAIVGIFVALLAVAGEAAVFTVVNQCPFTVWAASVPVGGGRQLNRGESWRITAPAG	
TTAARIWARTGCKFDASGRGSCRTGDCGGVLQCTGYGRAPNTLAEYALKQFNNLDFFDIS	
LIDGFNVPMSFLPDGGGSGCSRGPRCAVDVNARCPAELRQDGVCNNACPVFKKDEYCCVG	
SAANDCHPTNYSRYFKGQCPDAYSYPKDDATSTFTCPTGTNYKVVFCP


>P13867_Zea mays_Thaumatin-like
AVFTVVNQCPFTVWAASVPVGGGRQLNRGESWRITAPAGTTAARIWARTGCQFDASGRGS	
CRTGDCGGVVQCTGYGRAPNTLAEYALKQFNNLDFFDISILDGFNVPYSFLPDGGSGCSR	
GPRCAVDVNARCPAELRQDGVCNNACPVFKKDEYCCVGSAANNCHPTNYSRYFKGQCPDA	
YSYPKDDATSTFTCPAGTNYKVVFCP

>C5XCE2_Sorghum bicolor_Thaumatin-like
MAASSSVTTVGGSFLAALALLAVASDAAVFTVVNRCPYTVWAASVPVGGGRRLNRGETWR	
ITAPPGTTAARIWARTGCQFDASGRGSCRTGDCGGVLQCTGYGRAPNTLAEYALKQFNNL	
DFFDISLIDGFNVPMSFLPDGGSGCSRGPRCAVDVNARCPAELRQDGVCNNACPVFKQDV	
YCCVGSAANNCGPTKYSRYFKGQCPDAYSYPKDDATSTFTCPTGTNYKVVFCP

>P33679_Zea mays_Thaumatin-like
MAGSVAIVGIFVALLAVAGEAAVFTVVNQCPFTVWAASVPVGGGRQLNRGESWRITAPAG	
TTAARIWARTGCKFDASGRGSCRTGDCGGVLQCTGYGRAPNTLAEYALKQFNNLDFFDIS	
LIDGFNVPMSFLPDGGSGCSRGPRCAVDVNARCPAELRQDGVCNNACPVFKKDEYCCVGS	
AANDCHPTNYSRYFKGQCPDAYSYPKDDATSTFTCPAGTNYKVVFCP

>Q2QLS3_Oryza sativa_Thaumatin-like
MEPSISRRRRIDIALVSLLLLAAAAAAVDAATITMVNRCSYTVWPGALPGGGARLDPGQS	
WSISVAAGTPAARIWPRTGCSFDGAGRGRCATGDCAGALSCAVSGEPPTTLAEYTLGRPG	
AGGDDFLDLSLIDGFNVPVSFQPANGGGARCSKGRGPSCAVDITARCLPELRVPGGCASA	
CGKFGGDTYCCRGRFEHVCPPTSYSMFFKGLCPDAYSYAKDDQTSTFTCPAGTNYRVDFC	
PPTSGVTAGDEDDEIASA

>P02873_Phaseolus vulgaris_Lectin-like
MIMASSKLLSLALFLALLSHANSATETSFIIDAFNKTNLILQGDATVSSNGNLQLSYNSY	
DSMSRAFYSAPIQIRDSTTGNVASFDTNFTMNIRTHRQANSAVGLDFVLVPVQPESKGDT	
VTVEFDTFLSRISIDVNNNDIKSVPWDVHDYDGQNAEVRITYNSSTKVFSVSLSNPSTGK	
SNNVSTTVELEKEVYDWVSVGFSATSGAYQWSYETHDVLSWSFSSKFINLKDQKSERSNI	
VLNKIL

>Q41114_Phaseolus vulgaris_Lectin-like
MASSNLLTLALFLVLLTHANSASDTSFNFYSFNETNLILQGDATVSSKGYLQLHTVDSMC	
SAFYSAPIQIRDSTTGNVASFDTNFTMNITTQREANSVIGLDFALVPVQPKSKGHTVTVQ	
FDTFRSRISIDVNNNDIKSVPWDEQDYDGQNAKVRITYNSSTKVLAVSLSNPSTGKSNEV	
SARMEVEKELDDWVRVGFSAISGVHEYSFETRDVLSWSFSSKFSQHTTSERSNILLNNIL

>Q43630_Phaseolus vulgaris_Lectin-like
MASSKFFTVLFLVLLSHANSATETSFNIDAFNKTNLILQGDATVTSKGYLRLTDDTEDSM	
GRAFYSVPIQIRDSTTGNVASFSTNFTFIMDEANSTYGLAFALVPVGSEPKANGPFLGLF	
RKPGYDPEAHTVAVVFINHWYPNANGRHLGIDVNSILPIESKPWYVGQGKHAVVQITYVS	
SKKVLTVSLLYPSTGTMYDLYAKKVELEEEVYDWVSVGFSATSGANQWSYETHDVISWSF	
SSKFSDDDDTSERSNILLNNIL

>A9X5V1_Lablab purpureus_Lectin-like
MASFNFSIALCLFVVLLSHANANNLISFTMKRFDEQNLILQRDAKVSSGTLRLTNVSAKG	
VPLAFSIGRAFYTTPIRVWDKSTGSVASWATSFTFNINAPNKATTADGLAFALVPVGAQP	
RTSHGFLGLFNTTDYNSSVQTLAVEFDNHRNAWDPETYHIGIDVNSIKSIKTTSWNWANG	
QNARVLITYDDTTSLLVASLVHPSQQTSFILSERVDVTKVLPEWVSVGFSATTGNTSNYI	
QTNDVLSWSFASELPNSPDTDGLDLASFVLHEAI

>Q5ZEW6_Phaseolus costaricensis_Lectin-like
MASSKLLSLALFLVLLTLANSATETSFNIDGFNKTNLILQGDAIVSSNGNLQLSYNSYDS	
MSRAFYSAPIQIRDSTTGNVASFDTNFTMNIRTHRQANSAVGLDFVLVPVQPKSKGDTVT	
VEFDTFLSRISIDVNNNDIKSVPWDVHDYDGQNAEVRITYNSSTKVFAVSLSNPSTGKSN	
NVSTTVELEKEVYDWVSVGFSATSGAYQWSYETHDVLSWSFSSKFINLKDQKSERSNIVL	
NKIL

>P07512_Streptomyces rochei_Actinobacteria
ATGSPVAECVEYFQSWRYTDVHNGCADAVSVTVEYTHGQWAPCRVIEPGGWATFAGYGTD	
GNYVTGLHTCDPATPS

>P20596_Streptomyces olivaceoviridis_Actinobacteria
SDASEPAPACVVMYESWRYTTAANNCADTVSVSVAYQDGATGPCATLPPGAVTTVGEGYL	
GEHGHPDHLALCPSS	

>P04082_Kitasatospora aureofaciens_Actinobacteria
ATGSPAPDCVESFQSWRYTDVRNGCSDAVTVVVQYE

>P01093_Streptomyces griseosporeus_Actinobacteria
DAGNRIAAPACVHFTADWRYTFVTNDCSIDYSVTVAYGDGTDVPCRSANPGDILTFPGYG	
TRGNEVLGAVLCATDGSA

>A0A3S8Y247_Streptomyces sp._Actinobacteria
MKRVKRTLALAAVSAAGLLMTVAATPSVAAPAQSPAPACVEYYQSWRYTDVVNNCAETVA	
VTVEYTNGQDAPCRVIAPGAWATFAGYGTDGNYAIAVRTCEPSVAEVAP
