# Supplementary material for: Exploring Plant α‐Amylase Inhibitors: Mechanisms and Potential Application for Insect Pest Control
Source: Biotechnol J. 2025 Aug 19;20(8):e70098. doi: 10.1002/biot.70098 (PMC12363435; doi:10.1002/biot.70098)
Supplement: Supplementary file 9 — File S9. The α‐amylase inhibitor protein sequences of seven families used for MEME motif analysis. [file BIOT-20-e70098-s002.txt]

>P83396_Cyclanthera pedata_Knottin
RICPRILMECKADSDCLAQCICQESGFCG

>P83394_Cyclanthera pedata_Knottin
RICPRILMECKADSDCLAQCICEESGFCG

>A9UIE0_Triticum aestivum_Thionin
MALSGRMAASALLLLLLLLATEMGTPTRKVAEARDCLSKSHKFKGACLSSSNCASICRTE	
NFPGGECKLDSFARKCFCKRVC	

>A9UID9_Triticum aestivum_Thionin
MLLSGRMAASALLLLVLLVATEMGTPTRKVAEARDCLSKSHKFKGACLSSSNCASICRTE	
NFPGGECKLDSFARKCFCKRVC	

>P28041_Hordeum vulgare_CM-protein
MASKSSITPLLLAAVLASVFAAATATGQYCYAGMGLPSNPLEGCREYVAQQTCGVTIAGS	
PVSSEPGDTPKDRCCQELDEAPQHCRCEAVRYFIGRRSHPDWSVLKDLPGCPKEPQRDFA	
KVLVTPGQCNVLTVHNAPYCLGLDI

>Q41540_Triticum aestivum_CM-protein
MASKSNYNLLFTALLVFIFAAVAAVGNEDCTPWTSTLITPLPSCRNYVEEQACRIEMPGP	
PYLAKQECCEQLANIPQQCRCQALRYFMGPKSRPDQSGLMELPGCPREVQMNFVPILVTP	
GYCNLTTVHNTPYCLGMEESQWS

>P07596_Hordeum vulgare_Kunitz-type
MGSRRAGSSSSPLFWPAPPSRAADPPPVHDTDGHELRADANYYVLSANRAHGGGLTMAPG	
HGRHCPLFVSQDPNGQHDGFPVRITPYGVAPSDKIIRLSTDVRISFRAYTTCLQSTEWHI	
DSELAAGRRHVITGPVKDPSPSGRENAFRIEKYSGAEVHEYKLMSCGDWCQDLGVFRDLK	
GGAWFLGATEPYHVVVFKKAPPA	

>P16347_Triticum aestivum_Kunitz-type
DPPPVHDTDGNELRADANYYVLPANRAHGGGLTMAPGHGRRCPLFVSQEADGQRDGLPVR	
IAPHGGAPSDKIIRLSTDVRISFRAYTTCVQSTEWHIDSELVSGRRHVITGPVRDPSPSG	
RENAFRIEKYSGAEVHEYKLMACGDSCQDLGVFRDLKGGAWFLGATEPYHVVVFKKAPPA

>B8QXV0_Zea mays_Thaumatin-like
MAGSVAIVGIFVALLAVAGEAAVFTVVNQCPFTVWAASVPVGGGRQLNRGESWRITAPAG	
TTAARIWARTGCKFDASGRGSCRTGDCGGVLQCTGYGRAPNTLAEYALKQFNNLDFFDIS	
LIDGFNVPMSFLPDGGGSGCSRGPRCAVDVNARCPAELRQDGVCNNACPVFKKDEYCCVG	
SAANDCHPTNYSRYFKGQCPDAYSYPKDDATSTFTCPTGTNYKVVFCP

>C5XCE2_Sorghum bicolor_Thaumatin-like
MAASSSVTTVGGSFLAALALLAVASDAAVFTVVNRCPYTVWAASVPVGGGRRLNRGETWR	
ITAPPGTTAARIWARTGCQFDASGRGSCRTGDCGGVLQCTGYGRAPNTLAEYALKQFNNL	
DFFDISLIDGFNVPMSFLPDGGSGCSRGPRCAVDVNARCPAELRQDGVCNNACPVFKQDV	
YCCVGSAANNCGPTKYSRYFKGQCPDAYSYPKDDATSTFTCPTGTNYKVVFCP

>P02873_Phaseolus vulgaris_Lectin-like
MIMASSKLLSLALFLALLSHANSATETSFIIDAFNKTNLILQGDATVSSNGNLQLSYNSY	
DSMSRAFYSAPIQIRDSTTGNVASFDTNFTMNIRTHRQANSAVGLDFVLVPVQPESKGDT	
VTVEFDTFLSRISIDVNNNDIKSVPWDVHDYDGQNAEVRITYNSSTKVFSVSLSNPSTGK	
SNNVSTTVELEKEVYDWVSVGFSATSGAYQWSYETHDVLSWSFSSKFINLKDQKSERSNI	
VLNKIL

>Q41114_Phaseolus vulgaris_Lectin-like
MASSNLLTLALFLVLLTHANSASDTSFNFYSFNETNLILQGDATVSSKGYLQLHTVDSMC	
SAFYSAPIQIRDSTTGNVASFDTNFTMNITTQREANSVIGLDFALVPVQPKSKGHTVTVQ	
FDTFRSRISIDVNNNDIKSVPWDEQDYDGQNAKVRITYNSSTKVLAVSLSNPSTGKSNEV	
SARMEVEKELDDWVRVGFSAISGVHEYSFETRDVLSWSFSSKFSQHTTSERSNILLNNIL

>P07512_Streptomyces rochei_Actinobacteria
ATGSPVAECVEYFQSWRYTDVHNGCADAVSVTVEYTHGQWAPCRVIEPGGWATFAGYGTD	
GNYVTGLHTCDPATPS

>A0A3S8Y247_Streptomyces sp._Actinobacteria
MKRVKRTLALAAVSAAGLLMTVAATPSVAAPAQSPAPACVEYYQSWRYTDVVNNCAETVA	
VTVEYTNGQDAPCRVIAPGAWATFAGYGTDGNYAIAVRTCEPSVAEVAP
